# Supplementary material for: Transcriptomic Profiling of Peripheral B Cells in Antibody Positive Sjogren’s Patients Reveals Interferon Signature
Source: Genes (Basel). 2024 May 15;15(5):628. doi: 10.3390/genes15050628 (PMC11120746; doi:10.3390/genes15050628)
Supplement: Supplementary file 1 [file genes-15-00628-s001.zip]

Archive with 2 entries (2 files):
- Supplement Table S1.xlsx
- Supplement Table S2.xls
