# Supplementary material for: Transcriptomic Profiling of Peripheral B Cells in Antibody Positive Sjogren’s Patients Reveals Interferon Signature
Source: Genes (Basel). 2024 May 15;15(5):628. doi: 10.3390/genes15050628 (PMC11120746; doi:10.3390/genes15050628)
Supplement: Supplementary file 1 [file genes-15-00628-s001.zip › Supplement Table S1.xlsx]

## Sheet: Up-regulated and sorted
GeneID	Associated Gene Name	Gene type	Description	Ensembl Family Description	baseMean	diseaseS_mean	diseaseS_SD	log2FoldChange	lfcSE	pvalue	padj	rlog_basemean	rlog_diseaseS_mean	rlog_diseaseS_SD	rlogFC
ENSG00000157601	MX1	protein_coding	myxovirus (influenza virus) resistance 1, interferon-inducible protein p78 (mouse) [Source:HGNC Symbol;Acc:7532]	INTERFERON INDUCED GTP BINDING; UNKNOWN	12597.7	19288.8	9056.75	0.702908	0.159521	1.05121e-05	0.00579976	13.3001	13.9044	0.541031	0.604299
ENSG00000170581	STAT2	protein_coding	signal transducer and activator of transcription 2, 113kDa [Source:HGNC Symbol;Acc:11363]	SIGNAL TRANSDUCER AND ACTIVATOR OF TRANSCRIPTION; UNKNOWN	8562.24	10238.6	1838.5	0.276068	0.0771454	0.000345507	0.0794006	13.0265	13.2296	0.196878	0.203097
ENSG00000132530	XAF1	protein_coding	XIAP associated factor 1 [Source:HGNC Symbol;Acc:30932]	XIAP ASSOCIATED FACTOR 1; UNKNOWN; XIAP ASSOCIATED FACTOR 1 FRAGMENT	7238.66	11214.7	5633.93	0.743399	0.155402	1.72083e-06	0.00161961	12.4896	13.0956	0.598448	0.605968
ENSG00000111335	OAS2	protein_coding	2'-5'-oligoadenylate synthetase 2, 69/71kDa [Source:HGNC Symbol;Acc:8087]	2' 5' OLIGOADENYLATE SYNTHASE 2 5' OLIGO A SYNTHASE 2 5A SYNTHASE EC_2.7.7.84; UNKNOWN	6930.72	9634.8	3988.71	0.518982	0.139316	0.000195158	0.0480388	12.5858	12.9956	0.463331	0.409865
ENSG00000177409	SAMD9L	protein_coding	sterile alpha motif domain containing 9-like [Source:HGNC Symbol;Acc:1349]	STERILE ALPHA MOTIF DOMAIN CONTAINING 9 SAM DOMAIN CONTAINING 9; UNKNOWN	6854.61	9587.3	3413.68	0.5419	0.131007	3.52791e-05	0.0148544	12.5759	13.006	0.40268	0.430108
ENSG00000089127	OAS1	protein_coding	2'-5'-oligoadenylate synthetase 1, 40/46kDa [Source:HGNC Symbol;Acc:8086]	2' 5' OLIGOADENYLATE SYNTHASE 2 5' OLIGO A SYNTHASE 2 5A SYNTHASE EC_2.7.7.84; 2' 5' OLIGOADENYLATE SYNTHASE 1 FRAGMENT; UNKNOWN	6724.65	9582.4	3965.24	0.556994	0.149101	0.000187213	0.0471222	12.5044	12.9669	0.478295	0.462453
ENSG00000137959	IFI44L	protein_coding	interferon-induced protein 44-like [Source:HGNC Symbol;Acc:17817]	INTERFERON INDUCED 44	6334.13	11751.1	7861.79	1.17138	0.199452	4.27932e-09	1.71173e-05	11.4738	12.7874	0.934498	1.31362
ENSG00000138496	PARP9	protein_coding	poly (ADP-ribose) polymerase family, member 9 [Source:HGNC Symbol;Acc:24118]	POLY [ADP RIBOSE] POLYMERASE 9 PARP 9 EC_2.4.2.30 ADP RIBOSYLTRANSFERASE DIPHTHERIA TOXIN 9 ARTD9 B AGGRESSIVE LYMPHOMA	4469.6	6531.08	2894.96	0.619693	0.144779	1.86676e-05	0.00963488	11.8951	12.3911	0.504115	0.496063
ENSG00000173821	RNF213	protein_coding	ring finger protein 213 [Source:HGNC Symbol;Acc:14539]	E3 UBIQUITIN LIGASE RNF213 EC_6.3.2.-; UNKNOWN	4009.23	5007.08	908.167	0.351517	0.0837865	2.72401e-05	0.0128189	11.9123	12.1772	0.20626	0.264931
ENSG00000129675	ARHGEF6	protein_coding	Rac/Cdc42 guanine nucleotide exchange factor (GEF) 6 [Source:HGNC Symbol;Acc:685]	RHO GUANINE NUCLEOTIDE EXCHANGE FACTOR 6 RAC/CDC42 GUANINE NUCLEOTIDE EXCHANGE FACTOR 6	3541.66	4008.78	325.5	0.188797	0.0485474	0.000100693	0.03159	11.7755	11.9148	0.0900301	0.139236
ENSG00000119917	IFIT3	protein_coding	interferon-induced protein with tetratricopeptide repeats 3 [Source:HGNC Symbol;Acc:5411]	INTERFERON INDUCED WITH TETRATRICOPEPTIDE REPEATS IFIT INTERFERON INDUCED KDA IFI	3407.74	5899.34	3964.4	0.944325	0.190396	7.05646e-07	0.00104559	11.0082	11.9431	0.822092	0.934892
ENSG00000055332	EIF2AK2	protein_coding	eukaryotic translation initiation factor 2-alpha kinase 2 [Source:HGNC Symbol;Acc:9437]	INTERFERON INDUCED DOUBLE STRANDED RNA ACTIVATED KINASE EC_2.7.11.1 EUKARYOTIC TRANSLATION INITIATION FACTOR 2 ALPHA KINASE 2 EIF 2A KINASE 2 INTERFERON INDUCIBLE RNA DEPENDENT KINASE P1/EIF 2A KINASE KINASE RNA ACTIVATED PKR TYROSINE KINASE EIF2AK2 EC_2.	3176.71	4472.91	1494.75	0.570378	0.118256	1.41245e-06	0.00150661	11.4741	11.9141	0.362539	0.440042
ENSG00000133106	EPSTI1	protein_coding	epithelial stromal interaction 1 (breast) [Source:HGNC Symbol;Acc:16465]	EPITHELIAL STROMAL INTERACTION 1; UNKNOWN	3159.75	4717.44	2383.12	0.635635	0.162143	8.8467e-05	0.0288624	11.3337	11.8561	0.641101	0.522374
ENSG00000125245	GPR18	protein_coding	G protein-coupled receptor 18 [Source:HGNC Symbol;Acc:4472]	N ARACHIDONYL GLYCINE RECEPTOR NAGLY RECEPTOR G COUPLED RECEPTOR 18	2950.44	3719.63	406.624	0.366142	0.0906631	5.37982e-05	0.0204945	11.4626	11.7523	0.11797	0.289732
ENSG00000162654	GBP4	protein_coding	guanylate binding protein 4 [Source:HGNC Symbol;Acc:20480]	GUANYLATE BINDING GTP BINDING GBP GUANINE NUCLEOTIDE BINDING	2907.48	3809.85	1325.29	0.422642	0.118221	0.000350205	0.0794006	11.4002	11.7222	0.353015	0.322008
ENSG00000137628	DDX60	protein_coding	DEAD (Asp-Glu-Ala-Asp) box polypeptide 60 [Source:HGNC Symbol;Acc:25942]	PROBABLE ATP DEPENDENT RNA HELICASE DDX60 EC_3.6.4.13 DEAD BOX 60	2578.81	3749.33	1777.42	0.601841	0.148578	5.10706e-05	0.0204283	11.1008	11.5782	0.537706	0.477455
ENSG00000090104	RGS1	protein_coding	regulator of G-protein signaling 1 [Source:HGNC Symbol;Acc:9991]	REGULATOR OF G SIGNALING 1 RGS1	2435.83	4115.37	1603.06	0.923737	0.179249	2.5583e-07	0.000454808	10.6804	11.6155	0.438545	0.935096
ENSG00000185885	IFITM1	protein_coding	interferon induced transmembrane protein 1 [Source:HGNC Symbol;Acc:5412]	INTERFERON INDUCED TRANSMEMBRANE DISPANIN SUBFAMILY A MEMBER INTERFERON INDUCIBLE	1984.46	3069.25	1492.89	0.722984	0.161835	7.9171e-06	0.00452406	10.6131	11.2229	0.608651	0.609717
ENSG00000188313	PLSCR1	protein_coding	phospholipid scramblase 1 [Source:HGNC Symbol;Acc:9092]	PHOSPHOLIPID SCRAMBLASE PL SCRAMBLASE CA 2+ DEPENDENT PHOSPHOLIPID SCRAMBLASE; UNKNOWN	1847.42	2621.97	1323.02	0.550996	0.147489	0.000187089	0.0471222	10.646	11.0684	0.555267	0.422466
ENSG00000163840	DTX3L	protein_coding	deltex 3-like (Drosophila) [Source:HGNC Symbol;Acc:30323]	PROBABLE E3 UBIQUITIN LIGASE DTX3 EC_6.3.2.- DELTEX 3 DELTEX3	1839.94	2376.75	546.186	0.404406	0.10468	0.000111878	0.0342747	10.7603	11.0731	0.262953	0.312845
ENSG00000099860	GADD45B	protein_coding	growth arrest and DNA-damage-inducible, beta [Source:HGNC Symbol;Acc:4096]	GROWTH ARREST AND DNA DAMAGE INDUCIBLE GADD45; UNKNOWN	1730	2362.11	416.428	0.522818	0.0950961	3.84578e-08	0.000102554	10.6417	11.0462	0.198746	0.404492
ENSG00000182568	SATB1	protein_coding	SATB homeobox 1 [Source:HGNC Symbol;Acc:10541]	DNA BINDING SPECIAL AT RICH SEQUENCE BINDING; DNA BINDING SATB1; UNKNOWN	1666.74	2025.06	243.465	0.301393	0.0861633	0.000468879	0.0961398	10.6565	10.8917	0.129524	0.235232
ENSG00000111331	OAS3	protein_coding	2'-5'-oligoadenylate synthetase 3, 100kDa [Source:HGNC Symbol;Acc:8088]	2' 5' OLIGOADENYLATE SYNTHASE 2 5' OLIGO A SYNTHASE 2 5A SYNTHASE EC_2.7.7.84	1588.21	2600.51	1663.29	0.83294	0.1768	2.46268e-06	0.00218905	10.1351	10.8736	0.706899	0.738523
ENSG00000138642	HERC6	protein_coding	HECT and RLD domain containing E3 ubiquitin protein ligase family member 6 [Source:HGNC Symbol;Acc:26072]	PROBABLE E3 UBIQUITIN LIGASE EC_6.3.2.- HECT DOMAIN AND RCC1 DOMAIN CONTAINING; UNKNOWN	1536.94	2271.06	1079.9	0.651362	0.141482	4.14759e-06	0.00288528	10.3474	10.8606	0.482932	0.513232
ENSG00000152133	GPATCH11	protein_coding	G patch domain containing 11 [Source:HGNC Symbol;Acc:26768]	G PATCH DOMAIN CONTAINING 11 COILED COIL DOMAIN CONTAINING 75	1482.3	1830.06	120.899	0.332047	0.0793921	2.8848e-05	0.0128213	10.4842	10.7428	0.0699109	0.258643
ENSG00000068079	IFI35	protein_coding	interferon-induced protein 35 [Source:HGNC Symbol;Acc:5399]	UNKNOWN	1472.41	1814.92	369.212	0.326177	0.0871649	0.00018251	0.0471222	10.4714	10.7155	0.220318	0.244081
ENSG00000185745	IFIT1	protein_coding	interferon-induced protein with tetratricopeptide repeats 1 [Source:HGNC Symbol;Acc:5407]	INTERFERON INDUCED WITH TETRATRICOPEPTIDE REPEATS IFIT INTERFERON INDUCED KDA IFI	1419.26	2408.26	1633.63	0.764535	0.202881	0.000164309	0.0445583	9.69923	10.6058	0.926002	0.906621
ENSG00000187608	ISG15	protein_coding	ISG15 ubiquitin-like modifier [Source:HGNC Symbol;Acc:4053]	UBIQUITIN ISG15 PRECURSOR INTERFERON INDUCED 15 KDA INTERFERON INDUCED 17 KDA IP17 UBIQUITIN CROSS REACTIVE	1384.62	2038.03	789.781	0.641215	0.142009	6.3225e-06	0.00400735	10.2023	10.721	0.463154	0.518708
ENSG00000108679	LGALS3BP	protein_coding	lectin, galactoside-binding, soluble, 3 binding protein [Source:HGNC Symbol;Acc:6564]	GALECTIN 3 BINDING PRECURSOR LECTIN GALACTOSIDE BINDING SOLUBLE 3 BINDING; UNKNOWN	1332.99	2273.49	1211.29	0.964763	0.177815	5.77424e-08	0.000131983	9.76896	10.5935	0.92205	0.824566
ENSG00000137965	IFI44	protein_coding	interferon-induced protein 44 [Source:HGNC Symbol;Acc:16938]	INTERFERON INDUCED 44; UNKNOWN	1297.26	2137.97	1136.78	0.787951	0.189834	3.31399e-05	0.0143308	9.7723	10.5788	0.751029	0.806458
ENSG00000004468	CD38	protein_coding	CD38 molecule [Source:HGNC Symbol;Acc:1667]	ADP RIBOSYL CYCLASE 1 EC_3.2.2.5 CYCLIC ADP RIBOSE HYDROLASE 1 CADPR HYDROLASE 1 CD38 ANTIGEN	1214.11	1567.22	221.813	0.414291	0.0840454	8.24937e-07	0.00104559	10.1731	10.4901	0.151136	0.31698
ENSG00000134321	RSAD2	protein_coding	radical S-adenosyl methionine domain containing 2 [Source:HGNC Symbol;Acc:30908]	RADICAL S ADENOSYL METHIONINE DOMAIN CONTAINING 2 VIPERIN VIRUS INHIBITORY PROTEIN ENDOPLASMIC RETICULUM ASSOCIATED INTERFERON INDUCIBLE	977.588	1783.79	1211.38	0.886528	0.208413	2.10253e-05	0.0105126	8.7437	10.0285	1.00255	1.28475
ENSG00000198087	CD2AP	protein_coding	CD2-associated protein [Source:HGNC Symbol;Acc:14258]	SH3 DOMAIN CONTAINING KINASE BINDING 1 REGULATOR OF UBIQUITOUS KINASE RUK SH3 CONTAINING EXPRESSED IN TUMORIGENIC ASTROCYTES	625.647	822.708	161.601	0.431601	0.11506	0.000176054	0.0469477	9.18716	9.53557	0.215715	0.348403
ENSG00000184979	USP18	protein_coding	ubiquitin specific peptidase 18 [Source:HGNC Symbol;Acc:12616]	UBL CARBOXYL TERMINAL HYDROLASE 18 EC_3.4.19.- 43 KDA ISG15 SPECIFIC PROTEASE ISG15 SPECIFIC PROCESSING PROTEASE UBL THIOESTERASE 18	594.131	1075.77	619.973	1.14258	0.190126	1.85991e-09	9.91951e-06	8.31081	9.42575	0.878839	1.11494
ENSG00000223825	DAZAP2P1	pseudogene	DAZ associated protein 2 pseudogene 1 [Source:HGNC Symbol;Acc:43869]		519.932	669.204	75.9956	0.394731	0.109436	0.000309822	0.0728992	8.93723	9.25967	0.126846	0.322442
ENSG00000134326	CMPK2	protein_coding	cytidine monophosphate (UMP-CMP) kinase 2, mitochondrial [Source:HGNC Symbol;Acc:27015]	UMP CMP KINASE 2 MITOCHONDRIAL PRECURSOR EC_2.7.4.14 NUCLEOSIDE DIPHOSPHATE KINASE EC_2.7.4.- 6	349.597	653.043	367.35	1.41144	0.181919	8.5845e-15	1.37352e-10	7.40174	8.68037	0.786729	1.27863
ENSG00000135114	OASL	protein_coding	2'-5'-oligoadenylate synthetase-like [Source:HGNC Symbol;Acc:8090]	2' 5' OLIGOADENYLATE SYNTHASE 2 5' OLIGO A SYNTHASE 2 5A SYNTHASE EC_2.7.7.84	334.251	545.381	332.26	0.717945	0.196399	0.000256628	0.0622129	7.80123	8.52461	0.912104	0.723382
ENSG00000137812	CASC5	protein_coding	cancer susceptibility candidate 5 [Source:HGNC Symbol;Acc:24054]	CASC5 CANCER SUSCEPTIBILITY CANDIDATE GENE 5 KINETOCHORE NULL 1; UNKNOWN; CASC5	255.62	335.485	73.659	0.436396	0.100961	1.54321e-05	0.00823046	7.90993	8.23473	0.242983	0.3248
ENSG00000259529	RP11-468E2.4	protein_coding	E3 ubiquitin-protein ligase RNF31 [Source:UniProtKB/TrEMBL;Acc:H0YM83]	E3 UBIQUITIN LIGASE RNF31 EC_6.3.2.- HOIL 1 INTERACTING HOIP RING FINGER 31	181.764	236.606	63.8772	0.412889	0.115544	0.00035234	0.0794006	7.41319	7.72349	0.259134	0.310295
ENSG00000224144	ASH2LP1	pseudogene	ash2 (absent, small, or homeotic)-like (Drosophila) pseudogene 1 [Source:HGNC Symbol;Acc:19332]		179.71	261.775	70.4606	0.649978	0.117765	3.40388e-08	0.000102554	7.307	7.79747	0.275944	0.490472
ENSG00000237484	AP000476.1	lincRNA			162.326	205.007	25.3526	0.373024	0.077847	1.65324e-06	0.00161961	7.28875	7.55776	0.127057	0.269018
ENSG00000165949	IFI27	protein_coding	interferon, alpha-inducible protein 27 [Source:HGNC Symbol;Acc:5397]	UNKNOWN; INTERFERON ALPHA INDUCIBLE 27 MITOCHONDRIAL FRAGMENT; INTERFERON ALPHA INDUCIBLE 27 MITOCHONDRIAL PRECURSOR P27 INTERFERON ALPHA INDUCED 11.5 KDA INTERFERON STIMULATED GENE 12A ISG12 A	155.689	303.329	257.571	0.871048	0.206743	2.51794e-05	0.0122082	5.37586	6.84795	1.77307	1.47209
ENSG00000143333	RGS16	protein_coding	regulator of G-protein signaling 16 [Source:HGNC Symbol;Acc:9997]	REGULATOR OF G SIGNALING	128.968	211.345	137.272	0.747202	0.193705	0.000114592	0.0342747	6.46573	7.18387	0.726993	0.71814
ENSG00000273311	DGCR11	sense_intronic	DiGeorge syndrome critical region gene 11 (non-protein coding) [Source:HGNC Symbol;Acc:17226]		105.788	131.355	12.4457	0.336014	0.0952349	0.000418283	0.0899818	6.67193	6.91836	0.0961233	0.24643
ENSG00000205020	CCL4L1	protein_coding	chemokine (C-C motif) ligand 4-like 1 [Source:HGNC Symbol;Acc:10631]	UNKNOWN; C C MOTIF CHEMOKINE 4 PRECURSOR MACROPHAGE INFLAMMATORY 1 BETA MIP 1 BETA SMALL INDUCIBLE CYTOKINE A4	81.8608	123.426	47.8196	0.665673	0.159113	2.86864e-05	0.0128213	6.09255	6.61522	0.416986	0.522673
ENSG00000196141	SPATS2L	protein_coding	spermatogenesis associated, serine-rich 2-like [Source:HGNC Symbol;Acc:24574]	SPERMATOGENESIS ASSOCIATED SERINE RICH 2 SERINE RICH SPERMATOCYTES AND ROUND SPERMATID 59 KDA P59SCR; UNKNOWN	76.995	139.839	127.085	0.960711	0.204954	2.7662e-06	0.00232943	5.30615	6.2209	1.02182	0.914749
ENSG00000235192	AC009495.2	lincRNA			53.6584	77.0732	13.827	0.614857	0.125235	9.12474e-07	0.00104559	5.58951	6.01627	0.176154	0.426767
ENSG00000228078	HLA-U	pseudogene	major histocompatibility complex, class I, U (pseudogene) [Source:HGNC Symbol;Acc:23477]		50.769	100.806	76.0191	0.928472	0.205913	6.51194e-06	0.00400735	3.86923	5.26349	1.58727	1.39426
ENSG00000188282	RUFY4	protein_coding	RUN and FYVE domain containing 4 [Source:HGNC Symbol;Acc:24804]	RUN AND FYVE DOMAIN CONTAINING 4	35.4081	64.6128	56.0875	0.957821	0.205647	3.19926e-06	0.00243753	4.28634	5.08756	0.931768	0.801225
ENSG00000232630	PRPS1P2	pseudogene	phosphoribosyl pyrophosphate synthetase 1 pseudogene 2 [Source:HGNC Symbol;Acc:9464]		34.3644	45.3549	8.92707	0.434357	0.123206	0.000422756	0.0899818	5.02313	5.29665	0.172089	0.273518
ENSG00000225964	AC017076.5	antisense			29.7501	56.9998	25.9179	1.36447	0.200081	9.13027e-12	7.30422e-08	3.99897	5.06055	0.454585	1.06158
ENSG00000272091	RP4-758J24.5	lincRNA			28.346	42.8	7.13523	0.639324	0.168925	0.000153915	0.0424594	4.59812	5.06724	0.153176	0.469125
ENSG00000196371	FUT4	protein_coding	fucosyltransferase 4 (alpha (1,3) fucosyltransferase, myeloid-specific) [Source:HGNC Symbol;Acc:4015]	ALPHA 1 3 FUCOSYLTRANSFERASE FUCOSYLTRANSFERASE FUCOSYLTRANSFERASE FUC FUCT GALACTOSIDE 3 L FUCOSYLTRANSFERASE	25.206	39.9527	11.8811	0.779192	0.168044	3.5378e-06	0.00257295	4.37486	4.88483	0.293178	0.509967
ENSG00000101665	SMAD7	protein_coding	SMAD family member 7 [Source:HGNC Symbol;Acc:6773]	MOTHERS AGAINST DECAPENTAPLEGIC HOMOLOG 6 MAD HOMOLOG 6 MOTHERS AGAINST DPP HOMOLOG 6 SMAD FAMILY MEMBER 6 SMAD 6 SMAD6	17.7322	27.4156	10.9711	0.687337	0.17554	9.01949e-05	0.0288624	3.91741	4.31341	0.357512	0.396005
ENSG00000205837	LINC00487	lincRNA	long intergenic non-protein coding RNA 487 [Source:HGNC Symbol;Acc:42947]		10.3137	20.3702	15.5013	1.02845	0.209059	8.67963e-07	0.00104559	2.51977	3.20182	0.706019	0.682045
ENSG00000172985	SH3RF3	protein_coding	SH3 domain containing ring finger 3 [Source:HGNC Symbol;Acc:24699]	E3 UBIQUITIN LIGASE SH3RF1 EC_6.3.2.- PLENTY OF SH3S POSH SH3 DOMAIN CONTAINING RING FINGER 1; UNKNOWN	9.1436	16.7687	13.0706	0.8313	0.209167	7.0577e-05	0.0246686	2.64681	3.14031	0.538587	0.493501

## Sheet: Down-regulated and sorted
GeneID	EntrezGene ID	Associated Gene Name	Synonyms	Gene type	Description	Ensembl Family Description	baseMean	diseaseS_mean	diseaseS_SD	log2FoldChange	lfcSE	pvalue	padj	rlog_basemean	rlog_diseaseS_mean	rlog_diseaseS_SD	rlogFC
ENSG00000132465	3512	IGJ	IGCJ, JCH	protein_coding	immunoglobulin J polypeptide, linker protein for immunoglobulin alpha and mu polypeptides [Source:HGNC Symbol;Acc:5713]	IMMUNOGLOBULIN J CHAIN; UNKNOWN	7079.47	4201.66	1027.46	-0.544064	0.138873	8.93889e-05	0.0288624	12.6063	12.173	0.246766	-0.43333
ENSG00000074582	617	BCS1L	BCS, BCS1, BJS, FLNMS, GRACILE, h-BCS, Hs.6719, MC3DN1, PTD	protein_coding	BC1 (ubiquinol-cytochrome c reductase) synthesis-like [Source:HGNC Symbol;Acc:1020]	UNKNOWN; MITOCHONDRIAL CHAPERONE BCS1 BCS1	1231.45	983.678	108.762	-0.2858	0.0711251	5.86271e-05	0.0213189	10.2301	10.0172	0.11321	-0.21289
ENSG00000051009	84067	FAM160A2	C11orf56	protein_coding	family with sequence similarity 160, member A2 [Source:HGNC Symbol;Acc:25378]	AMBIGUOUS	847.844	744.294	47.6251	-0.174999	0.043549	5.85841e-05	0.0213189	9.71594	9.58741	0.0648449	-0.128536
ENSG00000167815	7001	PRDX2	HEL-S-2a, NKEF-B, NKEFB, PRP, PRX2, PRXII, PTX1, TDPX1, TPX1, TSA	protein_coding	peroxiredoxin 2 [Source:HGNC Symbol;Acc:9353]	THIOREDOXIN PEROXIDASE THIOREDOXIN DEPENDENT PEROXIDE REDUCTASE	832.136	640.272	94.2911	-0.325582	0.0806054	5.36321e-05	0.0204945	9.65228	9.40722	0.145676	-0.245057
ENSG00000138442	55759	WDR12	YTM1	protein_coding	WD repeat domain 12 [Source:HGNC Symbol;Acc:14098]	RIBOSOME BIOGENESIS WDR12	665.842	527.367	44.498	-0.297639	0.0637739	3.05475e-06	0.00243753	9.34379	9.1249	0.087867	-0.218892
ENSG00000107537	5264	PHYH	LN1, LNAP1, PAHX, PHYH1, RD	protein_coding	phytanoyl-CoA 2-hydroxylase [Source:HGNC Symbol;Acc:8940]	PHYTANOYL COA DIOXYGENASE PEROXISOMAL PRECURSOR EC_1.14.11.18 PHYTANIC ACID OXIDASE PHYTANOYL COA ALPHA HYDROXYLASE PHYH	245.431	194.12	27.678	-0.294038	0.0834729	0.000427414	0.0899818	7.89802	7.68249	0.145533	-0.215533
ENSG00000211891		IGHE		IG_C_gene	immunoglobulin heavy constant epsilon [Source:HGNC Symbol;Acc:5522]	IG EPSILON CHAIN C REGION; UNKNOWN	234.181	78.9269	53.5637	-0.709435	0.202878	0.000470774	0.0961398	7.23737	6.34951	0.95144	-0.887866
ENSG00000232815	203274	LINC00537		pseudogene	long intergenic non-protein coding RNA 537 [Source:HGNC Symbol;Acc:43654]		208.093	143.752	50.5942	-0.422139	0.116165	0.000279116	0.0666546	7.60407	7.26647	0.301891	-0.337607
ENSG00000261040	645638	CTD-2319I12.1		processed_transcript			144.221	76.1042	14.8764	-0.611985	0.158746	0.000115677	0.0342747	6.92025	6.46079	0.17974	-0.459461
ENSG00000137563	8836	GGH	GH	protein_coding	gamma-glutamyl hydrolase (conjugase, folylpolygammaglutamyl hydrolase) [Source:HGNC Symbol;Acc:4248]	GAMMA GLUTAMYL HYDROLASE PRECURSOR EC_3.4.19.9 CONJUGASE GH GAMMA GLU X CARBOXYPEPTIDASE	143.743	99.9302	26.0871	-0.423253	0.106967	7.59489e-05	0.0258549	7.08101	6.76095	0.259633	-0.320058
ENSG00000165695	158067	AK8	AK 8, C9orf98, DDX31, RP11-143F18.1	protein_coding	adenylate kinase 8 [Source:HGNC Symbol;Acc:26526]	ADENYLATE KINASE 8 AK 8 EC_2.7.4.3 EC_2.7.4.- 6 ATP AMP TRANSPHOSPHORYLASE 8	142.03	88.286	21.9371	-0.506302	0.135594	0.000188489	0.0471222	7.00065	6.61852	0.246262	-0.38213
ENSG00000186235	151174	AC016757.3		protein_coding	Protein LOC151174 [Source:UniProtKB/TrEMBL;Acc:E7EUL1]	UNCHARACTERIZED	69.9904	31.0213	17.6387	-0.686434	0.179221	0.000128096	0.0372046	5.77979	5.18173	0.511906	-0.598055
ENSG00000104835	54938	SARS2	mtSerRS, SARS, SARSM, SerRS, SerRSmt, SERS, SYS	protein_coding	seryl-tRNA synthetase 2, mitochondrial [Source:HGNC Symbol;Acc:17697]	SERINE TRNA LIGASE MITOCHONDRIAL EC_6.1.1.11 SERYL TRNA SYNTHETASE SERRS SERYL TRNA SER/SEC SYNTHETASE	64.2809	45.4781	5.34431	-0.404192	0.105642	0.000130216	0.0372046	5.93495	5.66408	0.104839	-0.270874
ENSG00000174473	442117	GALNTL6	GALNACT20, GALNT17	protein_coding	UDP-N-acetyl-alpha-D-galactosamine:polypeptide N-acetylgalactosaminyltransferase-like 6 [Source:HGNC Symbol;Acc:33844]	UNKNOWN; N ACETYLGALACTOSAMINYLTRANSFERASE POLYPEPTIDE GALNAC TRANSFERASE GALNAC PP GANTASE UDP ACETYLGALACTOSAMINYLTRANSFERASE UDP GALNAC:POLYPEPTIDE N ACETYLGALACTOSAMINYLTRANSFERASE	60.1607	5.9933	6.58371	-0.716893	0.20514	0.00047469	0.0961398	4.33857	3.29676	0.622395	-1.04181
ENSG00000258733	101928767	CTD-2341M24.1		lincRNA			59.4468	36.6798	10.7964	-0.521381	0.127826	4.52648e-05	0.0185702	5.76365	5.39508	0.246941	-0.368576
ENSG00000004866	102466616; 93655; 7982	ST7	hsa-mir-6132	protein_coding	suppression of tumorigenicity 7 [Source:HGNC Symbol;Acc:11351]	SUPPRESSOR OF TUMORIGENICITY 7; UNKNOWN	56.1044	32.8644	10.2743	-0.538241	0.152277	0.000408375	0.0899818	5.63314	5.24434	0.296227	-0.388799
ENSG00000102595	55757	UGGT2	HUGT2, UGCGL2, UGT2	protein_coding	UDP-glucose glycoprotein glucosyltransferase 2 [Source:HGNC Symbol;Acc:15664]	UDP GLUCOSE:GLYCOPROTEIN GLUCOSYLTRANSFERASE 1 PRECURSOR UGT1 EC_2.4.1.- UDP GLC:GLYCOPROTEIN GLUCOSYLTRANSFERASE UDP GLUCOSE CERAMIDE GLUCOSYLTRANSFERASE 1	39.8699	14.9657	6.11491	-0.834141	0.169917	9.1489e-07	0.00104559	4.95412	4.35897	0.27809	-0.595152
ENSG00000132464	10117	ENAM	ADAI, AI1C, AIH2	protein_coding	enamelin [Source:HGNC Symbol;Acc:3344]	ENAMELIN PRECURSOR	39.8077	18.3731	10.3609	-0.669588	0.176222	0.00014488	0.040668	5.0155	4.50669	0.381741	-0.508813
ENSG00000117281	11126	CD160	BY55, NK1, NK28	protein_coding	CD160 molecule [Source:HGNC Symbol;Acc:17013]	CD160 ANTIGEN PRECURSOR NATURAL KILLER CELL RECEPTOR BY55 CD160 ANTIGEN	34.7556	14.2359	8.39177	-0.771781	0.169802	5.48884e-06	0.00365922	4.81047	4.22313	0.455567	-0.587341
ENSG00000267265		CTC-550B14.7		antisense			30.4783	18.9651	2.93517	-0.517837	0.130334	7.09222e-05	0.0246686	4.82239	4.51196	0.107454	-0.310423
ENSG00000254140		RP11-731F5.1		lincRNA			23.9232	8.26801	6.50244	-0.709874	0.20101	0.000413166	0.0899818	4.14446	3.5616	0.469828	-0.582861
ENSG00000144724	5793	PTPRG	HPTPG, PTPG, R-PTP-GAMMA, RPTPG	protein_coding	protein tyrosine phosphatase, receptor type, G [Source:HGNC Symbol;Acc:9671]	RECEPTOR TYPE TYROSINE PHOSPHATASE GAMMA PRECURSOR TYROSINE PHOSPHATASE GAMMA R PTP GAMMA EC_3.1.3.48	18.2929	3.25017	4.65165	-0.928437	0.206504	6.92479e-06	0.00410358	3.60654	2.84177	0.429136	-0.764776
ENSG00000164344	3818	KLKB1	KLK3, PPK	protein_coding	kallikrein B, plasma (Fletcher factor) 1 [Source:HGNC Symbol;Acc:6371]	COAGULATION FACTOR XI PRECURSOR FXI EC_3.4.21.27 PLASMA THROMBOPLASTIN ANTECEDENT PTA [CONTAINS COAGULATION FACTOR XIA HEAVY CHAIN; COAGULATION FACTOR XIA LIGHT CHAIN]	5.78107	0.338024	0.755844	-1.09961	0.208023	1.25038e-07	0.000250077	2.11309	1.66047	0.0988584	-0.452616
