# Supplementary material for: Transcriptomic Profiling of Peripheral B Cells in Antibody Positive Sjogren’s Patients Reveals Interferon Signature
Source: Genes (Basel). 2024 May 15;15(5):628. doi: 10.3390/genes15050628 (PMC11120746; doi:10.3390/genes15050628)
Supplement: Supplementary file 1 [file genes-15-00628-s001.zip › Supplement Table S2.xls]

## Sheet: Sheet0
© 2000-2018 QIAGEN. All rights reserved.
Categories	Diseases or Functions Annotation	p-Value	Activation z-score	Molecules	# Molecules
Antimicrobial Response,Inflammatory Response	Antiviral response	2.98e-21		DDX60,DTX3L,EIF2AK2,IFI44,IFI44L,IFIT1,IFIT3,IFITM1,ISG15,MX1,OAS1,OAS2,OAS3,OASL,PARP9,PLSCR1,RSAD2,STAT2	18
Antimicrobial Response,Inflammatory Response	Antimicrobial response	2.56e-18		DDX60,DTX3L,EIF2AK2,IFI44,IFI44L,IFIT1,IFIT3,IFITM1,ISG15,JCHAIN,MX1,OAS1,OAS2,OAS3,OASL,PARP9,PLSCR1,RSAD2,STAT2	19
Cell Signaling	Replication of viral replicon	9.01e-16	-3.134	EIF2AK2,IFIT1,IFITM1,ISG15,MX1,OAS1,OAS3,OASL,PLSCR1,RSAD2	10
Dermatological Diseases and Conditions,Organismal Injury and Abnormalities	Psoriasis	9.12e-15		EPSTI1,HERC6,IFI27,IFI35,IFI44,IFI44L,IFIT1,IFIT3,IFITM1,ISG15,LGALS3BP,MX1,OAS1,OAS2,OAS3,OASL,PARP9,PLSCR1,RGS1,RSAD2	20
Infectious Diseases	Tuberculosis	9.58e-14		IFI35,IFI44,IFI44L,IFIT1,IFIT3,IFITM1,MX1,OAS1,OAS2,OAS3,STAT2	11
Immunological Disease	Systemic autoimmune syndrome	4.3e-12		ARHGEF6,CD38,DDX60,EIF2AK2,GADD45B,GBP4,GPR18,HERC6,IFI27,IFI44,IFIT1,IFIT3,ISG15,LGALS3BP,MX1,OAS1,OAS2,OASL,PLSCR1,PRDX2,RGS1,SAMD9L,SPATS2L,STAT2,XAF1	25
Infectious Diseases	Bacterial Infections	4.91e-12		CD160,FUT4,GPR18,IFI35,IFI44,IFI44L,IFIT1,IFIT3,IFITM1,JCHAIN,MX1,OAS1,OAS2,OAS3,STAT2,USP18	16
Cancer,Hematological Disease,Immunological Disease,Organismal Injury and Abnormalities	Mature T-cell neoplasm	6.3e-11		GADD45B,IFI35,IFI44,IFI44L,IFIT3,IFITM1,ISG15,MX1,OAS1,OAS2,OASL,RGS16,RSAD2,SATB1,STAT2	15
Cancer,Dermatological Diseases and Conditions,Hematological Disease,Immunological Disease,Organismal Injury and Abnormalities	Cutaneous T-cell lymphoma	7.06e-11		IFI35,IFI44,IFITM1,ISG15,MX1,OAS1,OAS2,OASL,RSAD2	9
Cancer,Hematological Disease,Immunological Disease,Organismal Injury and Abnormalities	T-cell non-Hodgkin lymphoma	1.01e-10		GADD45B,IFI35,IFI44,IFI44L,IFIT3,IFITM1,ISG15,MX1,OAS1,OAS2,OASL,RGS16,RSAD2,SATB1,STAT2	15
Infectious Diseases	Replication of Flaviviridae	8.11e-09	-2.454	EIF2AK2,IFI27,IFIT1,IFITM1,ISG15,OASL,RSAD2	7
Endocrine System Disorders,Gastrointestinal Disease,Immunological Disease,Metabolic Disease,Organismal Injury and Abnormalities	Insulin-dependent diabetes mellitus	9.66e-09		ARHGEF6,CD38,DDX60,GBP4,GPR18,HERC6,IFI44,IFIT3,OAS1,RGS1,SAMD9L,STAT2,XAF1	13
Infectious Diseases	Replication of RNA virus	2.43e-08	-2.664	CD38,EIF2AK2,IFI27,IFIT1,IFITM1,ISG15,MX1,OAS1,OAS3,OASL,PRDX2,RSAD2,STAT2	13
Inflammatory Disease,Neurological Disease,Skeletal and Muscular Disorders	Relapsing-remitting multiple sclerosis	2.54e-08	2.63	EPSTI1,IFIT1,ISG15,MX1,OAS1,OAS3,RSAD2	7
Cancer,Hematological Disease,Organismal Injury and Abnormalities	Hematologic cancer	3.34e-08		CD160,CD38,DDX60,EIF2AK2,ENAM,EPSTI1,FAM160A2,FUT4,GADD45B,GBP4,IFI35,IFI44,IFI44L,IFIT3,IFITM1,ISG15,JCHAIN,KLKB1,MX1,OAS1,OAS2,OASL,RGS16,RNF213,RSAD2,SARS2,SATB1,SMAD7,ST7,STAT2	30
Cancer,Hematological Disease,Organismal Injury and Abnormalities	Lymphocytic neoplasm	5.34e-08		CD160,CD38,ENAM,EPSTI1,FUT4,GADD45B,IFI35,IFI44,IFI44L,IFIT3,IFITM1,ISG15,JCHAIN,MX1,OAS1,OAS2,OASL,RGS16,RNF213,RSAD2,SARS2,SATB1,SMAD7,STAT2	24
Hematological Disease,Immunological Disease	Lymphoproliferative disorder	5.66e-08		CD160,CD38,ENAM,EPSTI1,FUT4,GADD45B,IFI35,IFI44,IFI44L,IFIT3,IFITM1,ISG15,JCHAIN,MX1,OAS1,OAS2,OASL,RGS16,RNF213,RSAD2,SARS2,SATB1,SMAD7,STAT2	24
Cancer,Hematological Disease,Immunological Disease,Organismal Injury and Abnormalities	Neoplasia of leukocytes	5.7e-08		CD160,CD38,ENAM,EPSTI1,FUT4,GADD45B,IFI35,IFI44,IFI44L,IFIT3,IFITM1,ISG15,JCHAIN,MX1,OAS1,OAS2,OASL,RGS16,RNF213,RSAD2,SARS2,SATB1,SMAD7,STAT2	24
Cancer,Hematological Disease,Organismal Injury and Abnormalities	Lymphoid cancer	6.72e-08		CD160,CD38,ENAM,EPSTI1,FUT4,GADD45B,IFI35,IFI44,IFI44L,IFIT3,IFITM1,ISG15,JCHAIN,MX1,OAS1,OAS2,OASL,RGS16,RNF213,RSAD2,SARS2,SATB1,SMAD7,STAT2	24
Infectious Diseases	Replication of Hepatitis C virus	1.15e-07	-2.266	EIF2AK2,IFI27,IFIT1,IFITM1,ISG15,RSAD2	6
Cancer,Hematological Disease,Immunological Disease,Organismal Injury and Abnormalities	Lymphocytic cancer	1.33e-07		CD160,CD38,ENAM,FUT4,GADD45B,IFI35,IFI44,IFI44L,IFIT3,IFITM1,ISG15,JCHAIN,MX1,OAS1,OAS2,OASL,RGS16,RNF213,RSAD2,SARS2,SATB1,SMAD7,STAT2	23
Cancer,Hematological Disease,Immunological Disease,Organismal Injury and Abnormalities	Non-Hodgkin lymphoma	1.51e-07		FUT4,GADD45B,IFI35,IFI44,IFI44L,IFIT3,IFITM1,ISG15,MX1,OAS1,OAS2,OASL,RGS16,RNF213,RSAD2,SARS2,SATB1,STAT2	18
Hereditary Disorder,Immunological Disease,Organismal Injury and Abnormalities	Wiskott-Aldrich syndrome	2.41e-07		IFI27,IFIT1,MX1,OAS1	4
Cancer,Dermatological Diseases and Conditions,Organismal Injury and Abnormalities	Basal cell carcinoma	3.37e-07		IFI35,IFI44,IFITM1,ISG15,MX1,OAS1,OAS2,OASL,RGS1,RSAD2,SAMD9L,SARS2,UGGT2	13
Cancer,Organismal Injury and Abnormalities	Lymphoreticular neoplasm	4.18e-07		CD38,DDX60,EIF2AK2,FAM160A2,FUT4,GADD45B,GBP4,IFI35,IFI44,IFI44L,IFIT3,IFITM1,ISG15,KLKB1,MX1,OAS1,OAS2,OASL,RGS16,RNF213,RSAD2,SARS2,SATB1,SMAD7,ST7,STAT2	26
Cancer,Dermatological Diseases and Conditions,Organismal Injury and Abnormalities	Skin carcinoma	1.39e-06		CMPK2,HERC6,IFI27,IFI35,IFI44,IFITM1,ISG15,MX1,OAS1,OAS2,OAS3,OASL,RGS1,RNF213,RSAD2,SAMD9L,SARS2,UGGT2	18
Cancer,Hematological Disease,Organismal Injury and Abnormalities	Hematologic cancer of cells	1.67e-06		CD160,CD38,ENAM,FUT4,GADD45B,IFI35,IFI44,IFI44L,IFIT3,IFITM1,ISG15,MX1,OAS1,OAS2,OASL,RGS16,RNF213,RSAD2,SARS2,SATB1,STAT2	21
Cancer,Organismal Injury and Abnormalities	Neoplasia of cells	2.32e-06		BCS1L,CD160,CD38,CMPK2,EIF2AK2,ENAM,EPSTI1,FUT4,GADD45B,HERC6,IFI27,IFI35,IFI44,IFI44L,IFIT1,IFIT3,IFITM1,ISG15,JCHAIN,KNL1,MX1,OAS1,OAS2,OAS3,OASL,PRDX2,RGS16,RNF213,RSAD2,SAMD9L,SARS2,SATB1,SMAD7,SPATS2L,STAT2,UGGT2	36
Infectious Diseases	Infection of mammalia	2.54e-06	-0.865	EIF2AK2,FUT4,GPR18,ISG15,JCHAIN,OASL,RGS16,STAT2,USP18	9
Immunological Disease	Delayed hypersensitive reaction	2.77e-06		EIF2AK2,FUT4,IFITM1,LGALS3BP,MX1,PLSCR1	6
Cancer,Organismal Injury and Abnormalities	Cancer of cells	3.83e-06		BCS1L,CD160,CD38,CMPK2,ENAM,EPSTI1,FUT4,GADD45B,HERC6,IFI27,IFI35,IFI44,IFI44L,IFIT1,IFIT3,IFITM1,ISG15,JCHAIN,KNL1,MX1,OAS1,OAS2,OAS3,OASL,PRDX2,RGS16,RNF213,RSAD2,SAMD9L,SARS2,SATB1,SMAD7,SPATS2L,STAT2,UGGT2	35
Endocrine System Disorders,Gastrointestinal Disease,Metabolic Disease,Organismal Injury and Abnormalities	Diabetes mellitus	5.56e-06		ARHGEF6,CD38,DDX60,GBP4,GPR18,HERC6,IFI44,IFIT1,IFIT3,OAS1,PLSCR1,RGS1,RSAD2,SAMD9L,STAT2,XAF1	16
Cancer,Organismal Injury and Abnormalities	Nonhematologic malignant neoplasm	7.32e-06		AK8,ARHGEF6,BCS1L,CD160,CD2AP,CD38,CMPK2,DDX60,DTX3L,EIF2AK2,ENAM,EPSTI1,FAM160A2,FUT4,GADD45B,GALNTL6,GBP4,GGH,GPR18,HERC6,IFI27,IFI35,IFI44,IFI44L,IFIT1,IFIT3,IFITM1,ISG15,JCHAIN,KLKB1,KNL1,LGALS3BP,MX1,OAS1,OAS2,OAS3,OASL,PARP9,PHYH,PLSCR1,PRDX2,PTPRG,RGS1,RGS16,RNF213,RSAD2,RUFY4,SAMD9L,SARS2,SATB1,SH3RF3,SMAD7,SPATS2L,ST7,STAT2,UGGT2,USP18,WDR12,XAF1	59
Hematological Disease,Immunological Disease	Primary antiphospholipid antibody syndrome	7.71e-06		ISG15,LGALS3BP,OAS2,PLSCR1	4
Cancer,Organismal Injury and Abnormalities	Carcinoma	8.2e-06		AK8,ARHGEF6,BCS1L,CD160,CD2AP,CD38,CMPK2,DDX60,DTX3L,EIF2AK2,ENAM,EPSTI1,FAM160A2,FUT4,GADD45B,GALNTL6,GBP4,GGH,GPR18,HERC6,IFI27,IFI35,IFI44,IFI44L,IFIT1,IFIT3,IFITM1,ISG15,JCHAIN,KLKB1,KNL1,LGALS3BP,MX1,OAS1,OAS2,OAS3,OASL,PHYH,PLSCR1,PRDX2,PTPRG,RGS1,RGS16,RNF213,RSAD2,RUFY4,SAMD9L,SARS2,SATB1,SH3RF3,SMAD7,SPATS2L,ST7,STAT2,UGGT2,USP18,WDR12,XAF1	58
Cancer,Organismal Injury and Abnormalities	Solid tumor	9.28e-06	0.46	AK8,ARHGEF6,BCS1L,CD160,CD2AP,CD38,CMPK2,DDX60,DTX3L,EIF2AK2,ENAM,EPSTI1,FAM160A2,FUT4,GADD45B,GALNTL6,GBP4,GGH,GPR18,HERC6,IFI27,IFI35,IFI44,IFI44L,IFIT1,IFIT3,IFITM1,IGHE,ISG15,JCHAIN,KLKB1,KNL1,LGALS3BP,MX1,OAS1,OAS2,OAS3,OASL,PARP9,PHYH,PLSCR1,PRDX2,PTPRG,RGS1,RGS16,RNF213,RSAD2,RUFY4,SAMD9L,SARS2,SATB1,SH3RF3,SMAD7,SPATS2L,ST7,STAT2,UGGT2,USP18,WDR12,XAF1	60
Infectious Diseases	Viral Infection	9.91e-06	-2.2	CD38,EIF2AK2,IFI27,IFI35,IFIT1,IFIT3,IFITM1,ISG15,JCHAIN,MX1,OAS1,OAS2,OAS3,OASL,PARP9,PRDX2,RSAD2,SPATS2L,STAT2	19
Immunological Disease	Immunodeficiency	1.6e-05		IFI27,IFIT1,IGHE,ISG15,MX1,OAS1,STAT2	7
Metabolic Disease	Glucose metabolism disorder	1.61e-05		ARHGEF6,CD38,DDX60,EIF2AK2,GBP4,GPR18,HERC6,IFI44,IFIT1,IFIT3,OAS1,PLSCR1,RGS1,RSAD2,SAMD9L,STAT2,XAF1	17
Dermatological Diseases and Conditions,Organismal Injury and Abnormalities	Chronic skin disorder	1.62e-05		IFIT1,IFITM1,IGHE,LGALS3BP,MX1,PLSCR1	6
Antimicrobial Response	Inhibition of vesicular stomatitis virus	2.22e-05		EIF2AK2,MX1	2
Infectious Diseases	Replication of Herpesviridae	4.61e-05	-2	OAS1,OASL,RSAD2,STAT2	4
Cancer,Organismal Injury and Abnormalities	Extracranial solid tumor	6.26e-05	0.785	AK8,ARHGEF6,BCS1L,CD160,CD2AP,CD38,CMPK2,DDX60,DTX3L,EIF2AK2,ENAM,EPSTI1,FAM160A2,FUT4,GADD45B,GALNTL6,GBP4,GGH,GPR18,HERC6,IFI27,IFI35,IFI44,IFI44L,IFIT1,IFIT3,IFITM1,ISG15,JCHAIN,KLKB1,KNL1,LGALS3BP,MX1,OAS1,OAS2,OAS3,OASL,PARP9,PHYH,PLSCR1,PRDX2,PTPRG,RGS1,RGS16,RNF213,RSAD2,RUFY4,SAMD9L,SARS2,SATB1,SH3RF3,SMAD7,SPATS2L,ST7,STAT2,UGGT2,USP18,WDR12,XAF1	59
Dermatological Diseases and Conditions,Organismal Injury and Abnormalities	Chronic psoriasis	6.94e-05		IFIT1,IFITM1,LGALS3BP,MX1,PLSCR1	5
Cell Death and Survival	Apoptosis	9.68e-05	0.354	ARHGEF6,CD160,CD2AP,CD38,EIF2AK2,FUT4,GADD45B,GPR18,IFI27,IFIT3,IGHE,ISG15,KNL1,LGALS3BP,MX1,OAS1,OAS3,PLSCR1,PRDX2,SATB1,SMAD7,STAT2,USP18,XAF1	24
Infectious Diseases	Replication of Paramyxoviridae	0.000121		MX1,OASL,STAT2	3
Immunological Disease	Primary immunodeficiency disorder	0.000151		IFI27,IFIT1,MX1,OAS1,STAT2	5
Immunological Disease	Hypersensitive reaction	0.000175		EIF2AK2,FUT4,IFI27,IFITM1,IGHE,LGALS3BP,MX1,PLSCR1	8
Cancer,Hematological Disease,Immunological Disease,Organismal Injury and Abnormalities	Peripheral T-cell lymphoma	0.000189		GADD45B,IFI44,IFI44L,IFIT3,ISG15	5
Dermatological Diseases and Conditions,Immunological Disease,Inflammatory Disease,Organismal Injury and Abnormalities	Lichen planus	0.000193		IFI27,IFIT1,IFITM1,MX1	4
Neurological Disease,Organismal Injury and Abnormalities	Extensive intracranial calcification	0.000206		ISG15,USP18	2
Cancer,Dermatological Diseases and Conditions,Organismal Injury and Abnormalities	Skin cancer	0.000216		AK8,CD2AP,CD38,CMPK2,DDX60,DTX3L,ENAM,FAM160A2,GALNTL6,GBP4,GPR18,HERC6,IFI27,IFI35,IFI44,IFI44L,IFITM1,ISG15,KLKB1,MX1,OAS1,OAS2,OAS3,OASL,PARP9,PHYH,PTPRG,RGS1,RGS16,RNF213,RSAD2,RUFY4,SAMD9L,SARS2,SATB1,SH3RF3,SMAD7,STAT2,UGGT2,WDR12	40
Hematological System Development and Function,Tissue Morphology	Quantity of blood cells	0.000237	1.26	ARHGEF6,CD38,EIF2AK2,FUT4,GADD45B,GPR18,IGHE,ISG15,JCHAIN,PLSCR1,PRDX2,RGS1,SATB1	13
Post-Translational Modification,Protein Folding,Protein Trafficking	Conjugation of protein	0.000264		ISG15,USP18	2
Nucleic Acid Metabolism,Small Molecule Biochemistry	Phosphorylation of nucleoside diphosphates	0.000264		AK8,CMPK2	2
Cellular Growth and Proliferation,Lymphoid Tissue Structure and Development	Proliferation of lymphatic system cells	0.000282	0.754	ARHGEF6,CD160,CD2AP,CD38,EIF2AK2,GADD45B,ISG15,PRDX2,SAMD9L,SATB1,SMAD7	11
Cancer,Organismal Injury and Abnormalities	Adenocarcinoma	0.000307		AK8,ARHGEF6,BCS1L,CD160,CD2AP,CD38,CMPK2,DDX60,DTX3L,EIF2AK2,ENAM,EPSTI1,FAM160A2,FUT4,GADD45B,GALNTL6,GBP4,GGH,GPR18,HERC6,IFI44,IFI44L,IFIT1,IFIT3,IFITM1,ISG15,KLKB1,KNL1,LGALS3BP,MX1,OAS1,OAS2,OAS3,PHYH,PLSCR1,PRDX2,PTPRG,RGS1,RGS16,RNF213,RUFY4,SAMD9L,SARS2,SATB1,SH3RF3,SMAD7,SPATS2L,ST7,STAT2,UGGT2,USP18,WDR12,XAF1	53
Infectious Diseases	Replication of Influenza A virus	0.000369	-1.264	EIF2AK2,IFITM1,ISG15,MX1,OAS3,RSAD2	6
Cellular Function and Maintenance	Function of leukocytes	0.000378		ARHGEF6,FUT4,GADD45B,IGHE,JCHAIN,RGS1,RGS16,STAT2	8
Cell Death and Survival	Apoptosis of lymphoma cell lines	0.000383	0.958	EIF2AK2,IGHE,SATB1,SMAD7,STAT2	5
Cancer,Gastrointestinal Disease,Organismal Injury and Abnormalities	Large intestine adenocarcinoma	0.000469		AK8,ARHGEF6,BCS1L,CD160,CD2AP,CD38,CMPK2,DDX60,DTX3L,EIF2AK2,ENAM,EPSTI1,FAM160A2,FUT4,GALNTL6,GBP4,GGH,GPR18,HERC6,IFI44L,IFIT1,IFIT3,IFITM1,ISG15,KLKB1,LGALS3BP,MX1,OAS1,OAS2,OAS3,PHYH,PLSCR1,PTPRG,RGS1,RGS16,RNF213,RUFY4,SAMD9L,SARS2,SATB1,SH3RF3,SMAD7,SPATS2L,ST7,STAT2,UGGT2,XAF1	47
Cancer,Organismal Injury and Abnormalities	Abdominal adenocarcinoma	0.00048		AK8,ARHGEF6,BCS1L,CD160,CD2AP,CD38,CMPK2,DDX60,DTX3L,EIF2AK2,ENAM,EPSTI1,FAM160A2,FUT4,GALNTL6,GBP4,GGH,GPR18,HERC6,IFI44,IFI44L,IFIT1,IFIT3,IFITM1,ISG15,KLKB1,KNL1,LGALS3BP,MX1,OAS1,OAS2,OAS3,PHYH,PLSCR1,PRDX2,PTPRG,RGS1,RGS16,RNF213,RUFY4,SAMD9L,SARS2,SATB1,SH3RF3,SMAD7,SPATS2L,ST7,STAT2,UGGT2,USP18,WDR12,XAF1	52
Cancer,Organismal Injury and Abnormalities	Abdominal carcinoma	0.000495		AK8,ARHGEF6,BCS1L,CD160,CD2AP,CD38,CMPK2,DDX60,DTX3L,EIF2AK2,ENAM,EPSTI1,FAM160A2,FUT4,GALNTL6,GBP4,GGH,GPR18,HERC6,IFI44,IFI44L,IFIT1,IFIT3,IFITM1,ISG15,JCHAIN,KLKB1,KNL1,LGALS3BP,MX1,OAS1,OAS2,OAS3,OASL,PHYH,PLSCR1,PRDX2,PTPRG,RGS1,RGS16,RNF213,RUFY4,SAMD9L,SARS2,SATB1,SH3RF3,SMAD7,SPATS2L,ST7,STAT2,UGGT2,USP18,WDR12,XAF1	54
Hematological System Development and Function,Lymphoid Tissue Structure and Development,Tissue Morphology	Quantity of lymphocytes	0.000529	0.708	ARHGEF6,CD38,FUT4,GADD45B,GPR18,IGHE,ISG15,JCHAIN,RGS1,SATB1	10
Cellular Development,Cellular Growth and Proliferation	Proliferation of blood cells	0.000553	0.688	ARHGEF6,CD160,CD2AP,CD38,EIF2AK2,GADD45B,ISG15,PRDX2,SAMD9L,SATB1,SMAD7	11
Cell-mediated Immune Response,Cellular Development,Cellular Function and Maintenance,Cellular Growth and Proliferation,Embryonic Development,Hematological System Development and Function,Hematopoiesis,Lymphoid Tissue Structure and Development,Organ Development,Organismal Development,Tissue Development	Differentiation of T lymphocytes	0.000559	1.964	GADD45B,PRDX2,RSAD2,SATB1,SMAD7,STAT2,USP18	7
Cancer,Organismal Injury and Abnormalities	Abdominal cancer	0.000563	-0.152	AK8,ARHGEF6,BCS1L,CD160,CD2AP,CD38,CMPK2,DDX60,DTX3L,EIF2AK2,ENAM,EPSTI1,FAM160A2,FUT4,GALNTL6,GBP4,GGH,GPR18,HERC6,IFI27,IFI44,IFI44L,IFIT1,IFIT3,IFITM1,ISG15,JCHAIN,KLKB1,KNL1,LGALS3BP,MX1,OAS1,OAS2,OAS3,OASL,PHYH,PLSCR1,PRDX2,PTPRG,RGS1,RGS16,RNF213,RUFY4,SAMD9L,SARS2,SATB1,SH3RF3,SMAD7,SPATS2L,ST7,STAT2,UGGT2,USP18,WDR12,XAF1	55
Cellular Development,Cellular Growth and Proliferation,Hematological System Development and Function,Lymphoid Tissue Structure and Development	Proliferation of lymphocytes	0.000566	0.754	ARHGEF6,CD160,CD2AP,CD38,EIF2AK2,GADD45B,ISG15,PRDX2,SATB1,SMAD7	10
Connective Tissue Disorders,Infectious Diseases,Organismal Injury and Abnormalities	Infection of fibroblasts	0.000568		EIF2AK2,MX1	2
Post-Translational Modification	Autoubiquitination of protein	0.000604		DTX3L,RNF213,SH3RF3	3
Cell Death and Survival	Cell death of tumor cell lines	0.000617	0.69	ARHGEF6,CD160,EIF2AK2,GADD45B,IGHE,KNL1,LGALS3BP,OAS3,PLSCR1,PRDX2,RGS16,SATB1,SMAD7,STAT2,USP18,XAF1	16
Inflammatory Response	Innate immune response	0.000687		EIF2AK2,ISG15,JCHAIN,MX1,PLSCR1	5
Cancer,Organismal Injury and Abnormalities	Malignant genitourinary solid tumor	0.000738		ARHGEF6,CD2AP,CMPK2,DDX60,DTX3L,EIF2AK2,ENAM,EPSTI1,FAM160A2,FUT4,GADD45B,GALNTL6,HERC6,IFI27,IFI44,IFI44L,IFIT1,IFIT3,IFITM1,ISG15,JCHAIN,KNL1,LGALS3BP,MX1,OAS2,OAS3,OASL,PLSCR1,PRDX2,PTPRG,RGS1,RNF213,RUFY4,SAMD9L,SATB1,SH3RF3,SMAD7,SPATS2L,STAT2,UGGT2,USP18,WDR12,XAF1	43
Cell Death and Survival	Cytolysis of leukemia cell lines	0.000762		FUT4,ISG15	2
Cell Death and Survival	Cell viability of monocyte-derived dendritic cells	0.000762		CD38,MX1	2
Hematological Disease	Blood protein disorder	0.00077		CD2AP,CD38,EPSTI1,IFIT3,IGHE,JCHAIN,SATB1,SMAD7	8
Cell Death and Survival	Cell death of immune cells	0.000868	-0.067	CD38,EIF2AK2,FUT4,GADD45B,IGHE,ISG15,MX1,SATB1,SMAD7	9
Infectious Diseases	Replication of poxviridae	0.000869		EIF2AK2,ISG15	2
Cell Morphology,Cellular Assembly and Organization,Cellular Function and Maintenance,Inflammatory Response	Accumulation of autophagosomes	0.000869		CD38,EIF2AK2	2
Cancer,Gastrointestinal Disease,Organismal Injury and Abnormalities	Malignant neoplasm of large intestine	0.000924		AK8,ARHGEF6,BCS1L,CD160,CD2AP,CD38,CMPK2,DDX60,DTX3L,EIF2AK2,ENAM,EPSTI1,FAM160A2,FUT4,GALNTL6,GBP4,GGH,GPR18,HERC6,IFI44L,IFIT1,IFIT3,IFITM1,ISG15,JCHAIN,KLKB1,LGALS3BP,MX1,OAS1,OAS2,OAS3,PHYH,PLSCR1,PTPRG,RGS1,RGS16,RNF213,RUFY4,SAMD9L,SARS2,SATB1,SH3RF3,SMAD7,SPATS2L,ST7,STAT2,UGGT2,XAF1	48
Gastrointestinal Disease,Hepatic System Disease,Organismal Injury and Abnormalities	Liver lesion	0.000951	1.165	AK8,BCS1L,CD2AP,CD38,DDX60,DTX3L,EIF2AK2,ENAM,EPSTI1,FUT4,GADD45B,GALNTL6,GBP4,GPR18,IFI44,IFIT1,IFIT3,IFITM1,ISG15,JCHAIN,KLKB1,MX1,OAS1,OAS3,OASL,PARP9,PHYH,PLSCR1,PRDX2,PTPRG,RGS1,RNF213,RUFY4,SAMD9L,SARS2,SATB1,SH3RF3,SMAD7,SPATS2L,ST7,STAT2,UGGT2,USP18,WDR12	44
Cancer,Organismal Injury and Abnormalities	Abdominal neoplasm	0.000978	0.391	AK8,ARHGEF6,BCS1L,CD160,CD2AP,CD38,CMPK2,DDX60,DTX3L,EIF2AK2,ENAM,EPSTI1,FAM160A2,FUT4,GALNTL6,GBP4,GGH,GPR18,HERC6,IFI27,IFI44,IFI44L,IFIT1,IFIT3,IFITM1,ISG15,JCHAIN,KLKB1,KNL1,LGALS3BP,MX1,OAS1,OAS2,OAS3,OASL,PARP9,PHYH,PLSCR1,PRDX2,PTPRG,RGS1,RGS16,RNF213,RUFY4,SAMD9L,SARS2,SATB1,SH3RF3,SMAD7,SPATS2L,ST7,STAT2,UGGT2,USP18,WDR12,XAF1	56
Infectious Diseases	Replication of vesicular stomatitis virus	0.00107		OAS1,OASL,STAT2	3
Hematological System Development and Function,Tissue Morphology	Quantity of leukocytes	0.00111	0.854	ARHGEF6,CD38,FUT4,GADD45B,GPR18,IGHE,ISG15,JCHAIN,PLSCR1,RGS1,SATB1	11
Neurological Disease	Progressive motor neuropathy	0.00116	2.63	EPSTI1,IFIT1,ISG15,MX1,OAS1,OAS3,PRDX2,RSAD2	8
Cell-mediated Immune Response,Cellular Function and Maintenance,Hematological System Development and Function	T cell homeostasis	0.00118	2.19	CD38,GADD45B,PRDX2,RSAD2,SATB1,SMAD7,STAT2,USP18	8
Infectious Diseases	Replication of flavivirus	0.00123		OASL,RSAD2	2
Cell Death and Survival	Apoptosis of leukocytes	0.00143	-0.863	CD38,EIF2AK2,GADD45B,IGHE,ISG15,SATB1,SMAD7	7
Post-Translational Modification	ADP ribosylation of protein	0.00151		CD38,PARP9	2
Cell Death and Survival	Apoptosis of lymphoblasts	0.00151		EIF2AK2,GADD45B	2
Cell Signaling	Activation of enzyme	0.00157		EIF2AK2,GADD45B,IFI27,IGHE,PRDX2,SH3RF3	6
Infectious Diseases	Replication of human herpesvirus 1	0.00166		OASL,STAT2	2
Cell Signaling,Post-Translational Modification	Activation of Protein kinase	0.0017		EIF2AK2,GADD45B,IGHE,PRDX2,SH3RF3	5
Cell-To-Cell Signaling and Interaction,Hematological System Development and Function,Immune Cell Trafficking	Adhesion of immune cells	0.00182	-0.728	CD38,FUT4,KLKB1,PRDX2,RGS1,RGS16	6
Cell Death and Survival	Cell death	0.00196	1.036	ARHGEF6,CD160,CD2AP,CD38,EIF2AK2,FUT4,GADD45B,GPR18,IFI27,IFIT3,IGHE,ISG15,KNL1,LGALS3BP,MX1,OAS1,OAS3,PLSCR1,PRDX2,RGS16,SATB1,SMAD7,STAT2,USP18,XAF1	25
Cell Death and Survival	Cytolysis of lymphoma cell lines	0.00197		FUT4,ISG15	2
Hematological Disease,Immunological Disease,Organismal Injury and Abnormalities	Abnormal function of B lymphocytes	0.00208		ARHGEF6,JCHAIN,RGS1	3
Cellular Development,Cellular Growth and Proliferation,Hematological System Development and Function,Lymphoid Tissue Structure and Development	Cell proliferation of T lymphocytes	0.0021	0	ARHGEF6,CD160,CD2AP,CD38,EIF2AK2,GADD45B,PRDX2,SATB1	8
Hematological System Development and Function,Humoral Immune Response,Lymphoid Tissue Structure and Development,Tissue Morphology	Quantity of B lymphocytes	0.0022	-1.446	ARHGEF6,CD38,GADD45B,IGHE,JCHAIN,RGS1	6
Cell Death and Survival	Necrosis	0.00223	0.98	ARHGEF6,CD160,CD2AP,CD38,EIF2AK2,FUT4,GADD45B,IGHE,ISG15,KNL1,LGALS3BP,MX1,OAS3,PLSCR1,PRDX2,RGS16,SATB1,SMAD7,STAT2,USP18,XAF1	21
Cancer,Gastrointestinal Disease,Organismal Injury and Abnormalities	Digestive organ tumor	0.00231		AK8,ARHGEF6,BCS1L,CD160,CD2AP,CD38,CMPK2,DDX60,DTX3L,EIF2AK2,ENAM,EPSTI1,FAM160A2,FUT4,GALNTL6,GBP4,GGH,GPR18,HERC6,IFI44,IFI44L,IFIT1,IFIT3,IFITM1,ISG15,JCHAIN,KLKB1,LGALS3BP,MX1,OAS1,OAS2,OAS3,OASL,PARP9,PHYH,PLSCR1,PRDX2,PTPRG,RGS1,RGS16,RNF213,RUFY4,SAMD9L,SARS2,SATB1,SH3RF3,SMAD7,SPATS2L,ST7,STAT2,UGGT2,USP18,WDR12,XAF1	54
Gastrointestinal Disease,Immunological Disease,Organismal Injury and Abnormalities	Celiac disease	0.00249		RGS1,SMAD7	2
Neurological Disease,Skeletal and Muscular Disorders	Neuromuscular disease	0.0026	2.63	CD160,CD38,EPSTI1,IFIT1,ISG15,MX1,OAS1,OAS3,PRDX2,RSAD2	10
Cancer,Hematological Disease,Organismal Injury and Abnormalities	Low grade myelodysplastic syndrome	0.00275		SMAD7	1
Antimicrobial Response	Inhibition of Thogoto virus	0.00275		MX1	1
Amino Acid Metabolism,Drug Metabolism,Small Molecule Biochemistry	Metabolism of methotrexate	0.00275		GGH	1
Antimicrobial Response	Inhibition of Reoviridae	0.00275		EIF2AK2	1
Infectious Diseases	Resistance to Encephalomyocarditis virus	0.00275		OAS2	1
Infectious Diseases	Replication of simian-human immunodeficiency virus	0.00275		PRDX2	1
Cell-To-Cell Signaling and Interaction,Cellular Function and Maintenance,Inflammatory Response	Phagocytosis of Bacille Calmette-Guerin	0.00275		CD38	1
Dental Disease,Developmental Disorder,Gastrointestinal Disease,Hereditary Disorder,Organismal Injury and Abnormalities	Amelogenesis imperfecta type IB	0.00275		ENAM	1
Drug Metabolism,Nucleic Acid Metabolism,Small Molecule Biochemistry	Phosphorylation of floxuridine	0.00275		CMPK2	1
Connective Tissue Disorders,Developmental Disorder,Hereditary Disorder,Neurological Disease,Organismal Injury and Abnormalities,Skeletal and Muscular Disorders	Autosomal recessive primary microcephaly type 4	0.00275		KNL1	1
Cardiovascular Disease,Hereditary Disorder,Immunological Disease,Neurological Disease,Organismal Injury and Abnormalities,Psychological Disorders	Immunodeficiency 38 with basal ganglia calcification	0.00275		ISG15	1
Hereditary Disorder,Organismal Injury and Abnormalities,Renal and Urological Disease	Susceptibility to focal segmental glomerulosclerosis type 3	0.00275		CD2AP	1
Hereditary Disorder,Metabolic Disease,Organismal Injury and Abnormalities	GRACILE syndrome	0.00275		BCS1L	1
Cellular Development,Connective Tissue Development and Function,Hematopoiesis,Tissue Development	Differentiation of colony forming unit fibroblasts	0.00275		CD38	1
Infectious Diseases	Replication of Crimean-Congo hemorrhagic fever virus	0.00275		MX1	1
Cellular Function and Maintenance	Endocytosis by chromaffin cells	0.00275		PLSCR1	1
Cell Death and Survival,Cellular Compromise	Cytotoxicity of stomach cancer cell lines	0.00275		SMAD7	1
Cell Death and Survival,Cell Morphology,Endocrine System Disorders,Organ Morphology,Organismal Injury and Abnormalities,Reproductive System Development and Function,Reproductive System Disease	Loss of spermatogonia	0.00275		PHYH	1
Skeletal and Muscular System Development and Function	Mineralization of rib	0.00275		GADD45B	1
Lipid Metabolism,Small Molecule Biochemistry,Tissue Development	Tubulation of lipid	0.00275		MX1	1
Developmental Disorder,Hereditary Disorder,Metabolic Disease,Organismal Injury and Abnormalities	Prekallikrein deficiency	0.00275		KLKB1	1
Cellular Growth and Proliferation	Proliferation of Leishmania amazonensis (WHOM/BR/75/Josefa)	0.00275		EIF2AK2	1
Nucleic Acid Metabolism,Small Molecule Biochemistry	Phosphorylation of dUMP	0.00275		CMPK2	1
Cancer,Organismal Injury and Abnormalities	Head and neck invasive squamous cell carcinoma	0.00275		IFITM1	1
Cancer,Cellular Development,Organismal Injury and Abnormalities,Tumor Morphology	Differentiation of chronic lymphocytic leukemia cells	0.00275		CD38	1
Organismal Injury and Abnormalities,Renal and Urological Disease	Proximal tubulopathy	0.00275		BCS1L	1
Infectious Diseases	Production of Crimean-Congo hemorrhagic fever virus	0.00275		MX1	1
Lipid Metabolism,Nucleic Acid Metabolism,Small Molecule Biochemistry	Hydroxylation of (±)-3-methylhexadecanoyl-coenzyme A	0.00275		PHYH	1
Auditory Disease,Dermatological Diseases and Conditions,Developmental Disorder,Hereditary Disorder,Metabolic Disease,Neurological Disease,Organismal Injury and Abnormalities	Bjornstad syndrome with mild mitochondrial complex III deficiency	0.00275		BCS1L	1
Cellular Growth and Proliferation	Growth of insect cells	0.00275		EIF2AK2	1
Cardiovascular Disease,Developmental Disorder,Hematological Disease,Hereditary Disorder,Metabolic Disease,Nutritional Disease,Organismal Injury and Abnormalities,Renal and Urological Disease,Respiratory Disease	Hyperuricemia, pulmonary hypertension, renal failure, and alkalosis	0.00275		SARS2	1
Drug Metabolism	Removal of cisplatin	0.00275		EIF2AK2	1
Dental Disease,Developmental Disorder,Gastrointestinal Disease,Hereditary Disorder,Organismal Injury and Abnormalities	Amelogenesis imperfecta type IC	0.00275		ENAM	1
Organismal Injury and Abnormalities,Renal and Urological Disease	Onset of nephrosis	0.00275		CD2AP	1
Hereditary Disorder,Immunological Disease,Organismal Injury and Abnormalities	Immunodeficiency 44	0.00275		STAT2	1
Developmental Disorder,Hereditary Disorder,Neurological Disease,Organismal Injury and Abnormalities	X-linked mental retardation type 46	0.00275		ARHGEF6	1
Lipid Metabolism,Nucleic Acid Metabolism,Small Molecule Biochemistry	Hydroxylation of (R)-3-methylhexadecanoyl coenzyme A	0.00275		PHYH	1
Developmental Disorder,Hereditary Disorder,Metabolic Disease,Neurological Disease,Ophthalmic Disease,Organismal Injury and Abnormalities,Psychological Disorders	Autosomal recessive Refsum disease	0.00275		PHYH	1
Hematological Disease,Hereditary Disorder,Neurological Disease,Organismal Injury and Abnormalities	Ataxia-pancytopenia syndrome	0.00275		SAMD9L	1
Infectious Diseases,Organismal Development	Growth of vaccinia virus	0.00275		ISG15	1
Lipid Metabolism,Nucleic Acid Metabolism,Small Molecule Biochemistry	Hydroxylation of (S)-3-methylhexadecanoyl coenzyme A	0.00275		PHYH	1
Cardiovascular Disease,Hereditary Disorder,Neurological Disease,Organismal Injury and Abnormalities	Moyamoya disease type 2	0.00275		RNF213	1
Cancer,Cell Death and Survival,Cell Morphology,Organismal Injury and Abnormalities,Tissue Morphology,Tumor Morphology	Loss of somatostatin cells	0.00275		SATB1	1
Cellular Assembly and Organization	Movement of lipid bilayer	0.00275		PLSCR1	1
Cellular Movement,Hair and Skin Development and Function	Migration of oral keratinocyte	0.00275		SMAD7	1
Cell Cycle,Reproductive System Development and Function	Arrest in G2/M phase transition of gonadal cell lines	0.00275		EIF2AK2	1
Lipid Metabolism,Nucleic Acid Metabolism,Small Molecule Biochemistry	Hydroxylation of phytanoyl-coenzyme A	0.00275		PHYH	1
Connective Tissue Disorders,Developmental Disorder,Hereditary Disorder,Neurological Disease,Organismal Injury and Abnormalities,Skeletal and Muscular Disorders	Pseudo-TORCH syndrome type 2	0.00275		USP18	1
Cell Death and Survival,Organismal Injury and Abnormalities,Renal and Urological Disease	Apoptosis of podocytes	0.00287		CD2AP,SMAD7	2
Connective Tissue Disorders,Immunological Disease,Inflammatory Disease,Organismal Injury and Abnormalities,Skeletal and Muscular Disorders	Systemic lupus erythematosus	0.00293		IFIT1,ISG15,MX1,OAS1,OASL	5
Post-Translational Modification	Ubiquitination of protein	0.00299		DTX3L,HERC6,ISG15,RNF213,SH3RF3,SMAD7	6
Organismal Injury and Abnormalities	Injury of mice	0.00303		CD2AP,GPR18,RNF213	3
Dermatological Diseases and Conditions,Immunological Disease,Organismal Injury and Abnormalities	Angioedema	0.00307		IGHE,KLKB1	2
Cancer,Gastrointestinal Disease,Hepatic System Disease,Organismal Injury and Abnormalities	Liver tumor	0.0035		AK8,BCS1L,CD2AP,CD38,DDX60,DTX3L,EIF2AK2,ENAM,EPSTI1,FUT4,GALNTL6,GBP4,GPR18,IFI44,IFIT1,IFIT3,IFITM1,ISG15,JCHAIN,KLKB1,MX1,OAS1,OAS3,OASL,PARP9,PLSCR1,PRDX2,PTPRG,RGS1,RNF213,RUFY4,SAMD9L,SARS2,SATB1,SH3RF3,SMAD7,SPATS2L,ST7,STAT2,UGGT2,USP18,WDR12	42
Infectious Diseases	Production of virus	0.00363		EIF2AK2,MX1,RSAD2	3
Humoral Immune Response,Protein Synthesis	Quantity of immunoglobulin	0.0037	-0.351	GADD45B,IGHE,JCHAIN,RGS1,RSAD2	5
Cell Signaling,Post-Translational Modification	Activation of MAP kinase kinase	0.00371		EIF2AK2,GADD45B	2
Inflammatory Response	Inflammatory response	0.00396	-1.52	CD38,GPR18,IGHE,ISG15,KLKB1,LGALS3BP,RGS1,SMAD7,USP18	9
Cellular Function and Maintenance	Function of dendritic cells	0.00401		GADD45B,RGS1,STAT2	3
Cellular Function and Maintenance	Endocytosis	0.00429	1.96	CD2AP,CD38,EIF2AK2,GPR18,ISG15,JCHAIN,PLSCR1	7
Cellular Development,Cellular Growth and Proliferation,Embryonic Development,Hematological System Development and Function,Hematopoiesis,Lymphoid Tissue Structure and Development,Organ Development,Organismal Development,Tissue Development	Lymphopoiesis	0.00454	1.076	CD38,GADD45B,PRDX2,RSAD2,SATB1,SMAD7,STAT2,USP18	8
Cellular Development,Cellular Growth and Proliferation,Hematological System Development and Function,Hematopoiesis,Lymphoid Tissue Structure and Development,Tissue Development	Leukopoiesis	0.00476	1.472	CD38,GADD45B,PLSCR1,PRDX2,RSAD2,SATB1,SMAD7,STAT2,USP18	9
Immunological Disease	Allergy	0.0048		IFI27,IGHE,KLKB1,MX1,RGS1,SMAD7	6
Cancer,Organismal Injury and Abnormalities,Reproductive System Disease	Genital tumor	0.00489		ARHGEF6,CD2AP,DDX60,DTX3L,EIF2AK2,EPSTI1,FAM160A2,FUT4,GALNTL6,HERC6,IFI27,IFI44,IFI44L,IFIT1,IFIT3,IFITM1,ISG15,JCHAIN,KNL1,MX1,OAS2,OAS3,OASL,PTPRG,RGS1,RNF213,RUFY4,SAMD9L,SATB1,SH3RF3,SPATS2L,STAT2,UGGT2,USP18,WDR12,XAF1	36
Cell Death and Survival	Apoptosis of tumor cell lines	0.00497	0.829	ARHGEF6,EIF2AK2,GADD45B,IGHE,KNL1,LGALS3BP,OAS3,SATB1,SMAD7,STAT2,USP18,XAF1	12
Organ Morphology,Organismal Injury and Abnormalities,Renal and Urological Disease,Renal and Urological System Development and Function	Hypertrophy of renal glomerulus	0.00515		CD2AP,SMAD7	2
Cellular Movement,Immune Cell Trafficking	Leukocyte migration	0.00523	-0.878	ARHGEF6,CD38,FUT4,GPR18,IGHE,JCHAIN,RGS1,RGS16,SMAD7,STAT2	10
Cellular Movement	Cell movement	0.00528	0.303	ARHGEF6,CD38,EIF2AK2,FUT4,GPR18,IFITM1,IGHE,JCHAIN,KLKB1,LGALS3BP,MX1,PARP9,PRDX2,PTPRG,RGS1,RGS16,SMAD7,STAT2	18
Hematological Disease,Infectious Diseases	Chikungunya fever	0.00549		ISG15	1
Inflammatory Response	Frequency of conventional dendritic cells	0.00549		USP18	1
Nucleic Acid Metabolism,Small Molecule Biochemistry	Depletion of NADPH	0.00549		CD38	1
Cancer,Cell Cycle,Organismal Injury and Abnormalities	Cell cycle progression of chronic lymphocytic leukemia cells	0.00549		CD160	1
Cell Cycle,Reproductive System Development and Function	Arrest in G0/G1 phase transition of gonadal cell lines	0.00549		EIF2AK2	1
Gastrointestinal Disease	Abnormal secretion by intestine	0.00549		JCHAIN	1
Endocrine System Disorders,Gastrointestinal Disease,Organismal Injury and Abnormalities	Development of pancreatic ductal lesion	0.00549		SMAD7	1
Cellular Movement,Hematological System Development and Function,Hematopoiesis,Immune Cell Trafficking,Inflammatory Response	Migration of dendritic precursor cells	0.00549		CD38	1
Lipid Metabolism,Molecular Transport,Small Molecule Biochemistry	Release of cysteinyl-leukotriene	0.00549		IGHE	1
Nucleic Acid Metabolism,Small Molecule Biochemistry	Phosphorylation of dCMP	0.00549		CMPK2	1
Infectious Diseases	Replication of Simian virus 5 strain W3a	0.00549		STAT2	1
Cell Morphology,Infectious Diseases,Organismal Development	Budding of Cote d'Ivoire ebolavirus	0.00549		ISG15	1
Cancer	Hyperplasia of keratinocyte cancer cell lines	0.00549		SMAD7	1
Organismal Development	Aging of brain	0.00549		EIF2AK2	1
Drug Metabolism,Nucleic Acid Metabolism,Small Molecule Biochemistry	Phosphorylation of cytarabine	0.00549		CMPK2	1
Nucleic Acid Metabolism,Small Molecule Biochemistry	Biosynthesis of dTDP	0.00549		CMPK2	1
Cell Death and Survival,DNA Replication, Recombination, and Repair	Fragmentation of chromosomal DNA	0.00549		EIF2AK2	1
Cell Morphology,Infectious Diseases,Organismal Development	Budding of Reston ebolavirus	0.00549		ISG15	1
Hematological System Development and Function,Lymphoid Tissue Structure and Development,Tissue Morphology	Quantity of lamina propria lymphocytes	0.00549		GPR18	1
Cellular Movement,Hematological System Development and Function,Hematopoiesis,Humoral Immune Response,Immune Cell Trafficking,Inflammatory Response,Lymphoid Tissue Structure and Development	Chemotaxis of pro-B lymphocytes	0.00549		RGS1	1
Infectious Diseases	Replication of Thogoto virus	0.00549		MX1	1
Nucleic Acid Metabolism,Small Molecule Biochemistry	Phosphorylation of UMP	0.00549		CMPK2	1
Protein Synthesis	Translation of green fluorescent protein	0.00549		EIF2AK2	1
Organismal Injury and Abnormalities,Renal and Urological Disease	Severe renal fibrosis	0.00549		SMAD7	1
Cell Death and Survival	Activation-induced cell death of T lymphoblasts	0.00549		GADD45B	1
Cell Morphology,Infectious Diseases,Organismal Development	Budding of Sudan ebolavirus	0.00549		ISG15	1
Cellular Movement,Hematological System Development and Function,Hypersensitivity Response,Immune Cell Trafficking	Infiltration by basophils	0.00549		IGHE	1
Infectious Diseases	Replication of West Nile virus strain (3000.0259)	0.00549		RSAD2	1
Cellular Development,Cellular Growth and Proliferation,Connective Tissue Development and Function,Tissue Development	Formation of cancer-associated fibroblasts	0.00549		SMAD7	1
Post-Translational Modification	Isgylation of protein	0.00549		ISG15	1
Hematological System Development and Function	Activated partial thromboplastin time of plasma	0.00549		KLKB1	1
Cell-To-Cell Signaling and Interaction	Aggregation of bone marrow cell lines	0.00549		CD38	1
Cell Cycle,Skeletal and Muscular System Development and Function	G1/S phase transition of vascular smooth muscle cells	0.00549		EIF2AK2	1
Cardiovascular Disease,Organismal Injury and Abnormalities,Respiratory Disease	Reperfusion injury of lung	0.00549		GPR18	1
Infectious Diseases	Quantity of Vesicular stomatitis Indiana virus	0.00549		IFIT3	1
Hematological System Development and Function,Immune Cell Trafficking,Inflammatory Response,Tissue Development	Accumulation of natural killer T lymphocytes	0.00549		SMAD7	1
Inflammatory Disease,Respiratory Disease	Nonatopic asthma	0.00549		IGHE	1
Infectious Diseases	Quantity of Theiler's encephalomyelitis virus	0.00549		IFIT3	1
Cell Cycle,Cell-To-Cell Signaling and Interaction,Cellular Growth and Proliferation	Contact growth inhibition of hepatic stellate cells	0.00549		SMAD7	1
Cell Cycle	Arrest in G1 phase of B cell hybridoma cells	0.00549		SMAD7	1
Cell Cycle,Cellular Growth and Proliferation	Antiproliferative response of fibrosarcoma cell lines	0.00549		STAT2	1
Cancer,Organismal Injury and Abnormalities	Cancer of secretory structure	0.00574		ARHGEF6,CD2AP,CD38,CMPK2,DDX60,DTX3L,EIF2AK2,EPSTI1,FAM160A2,FUT4,GADD45B,GALNTL6,HERC6,IFI44,IFI44L,IFITM1,ISG15,JCHAIN,KLKB1,KNL1,MX1,OAS2,OAS3,PTPRG,RGS1,RNF213,RUFY4,SATB1,SH3RF3,WDR12,XAF1	31
Cell-To-Cell Signaling and Interaction,Hematological System Development and Function	Interaction of mononuclear leukocytes	0.00599	-0.152	FUT4,PRDX2,RGS1,RGS16	4
Cell Death and Survival	Cell death of phagocytes	0.0064	1.206	EIF2AK2,FUT4,IGHE,ISG15	4
Cell Death and Survival	Cell death of myeloid cells	0.00665	1.03	EIF2AK2,FUT4,IGHE,ISG15	4
Cell Signaling,Post-Translational Modification	Activation of JUN kinase	0.00681		IGHE,SH3RF3	2
Infectious Diseases	Replication of HIV-1	0.00689		CD38,EIF2AK2,PRDX2	3
Cellular Function and Maintenance,Hematological System Development and Function	Function of Th1 cells	0.00711		GADD45B,RGS16	2
Cancer,Organismal Injury and Abnormalities,Reproductive System Disease	Genital tract cancer	0.00717		ARHGEF6,CD2AP,DDX60,DTX3L,EIF2AK2,EPSTI1,FAM160A2,FUT4,GALNTL6,HERC6,IFI27,IFI44,IFI44L,IFIT3,IFITM1,ISG15,JCHAIN,KNL1,MX1,OAS2,OAS3,OASL,PTPRG,RGS1,RNF213,RUFY4,SAMD9L,SATB1,SH3RF3,SPATS2L,STAT2,UGGT2,USP18,WDR12,XAF1	35
Cell Death and Survival	Cell survival	0.0073	0.749	CD2AP,CD38,GADD45B,LGALS3BP,MX1,PLSCR1,PRDX2,PTPRG,RGS16,SMAD7,STAT2,USP18,XAF1	13
Cellular Growth and Proliferation	Colony formation of colorectal cancer cell lines	0.00741		SATB1,SMAD7	2
Cell-To-Cell Signaling and Interaction,Hematological System Development and Function	Activation of myeloid cells	0.00776		IGHE,KLKB1,LGALS3BP,PLSCR1,USP18	5
Cell Death and Survival	Cell death of hematopoietic progenitor cells	0.00781	0	EIF2AK2,GADD45B,SATB1,SMAD7	4
Hematological Disease,Immunological Disease,Organismal Injury and Abnormalities	Abnormality of bone marrow cells	0.00803		GADD45B,PRDX2	2
Developmental Disorder,Hereditary Disorder,Metabolic Disease,Organismal Injury and Abnormalities	Nuclear type 1 mitochondrial complex III deficiency	0.00822		BCS1L	1
Carbohydrate Metabolism,Lipid Metabolism,Small Molecule Biochemistry	Movement of phosphatidylserine	0.00822		PLSCR1	1
Amino Acid Metabolism,Drug Metabolism,Molecular Transport,Small Molecule Biochemistry	Accumulation of methotrexate	0.00822		GGH	1
Inflammatory Disease,Respiratory Disease	Severe persistent asthma	0.00822		IGHE	1
Hematological Disease,Immunological Disease,Infectious Diseases	Infection of peritoneal macrophages	0.00822		EIF2AK2	1
Cell Morphology,Infectious Diseases,Organismal Development	Budding of Marburg virus	0.00822		ISG15	1
Cancer,Cell-To-Cell Signaling and Interaction,Hematological Disease,Inflammatory Response	Cytotoxic reaction of leukemia cell lines	0.00822		CD38	1
Free Radical Scavenging,Lipid Metabolism,Small Molecule Biochemistry	Reduction of monohydroperoxy-linoleic acid	0.00822		PRDX2	1
Infectious Diseases	Replication of Simian immunodeficiency virus	0.00822		PRDX2	1
Developmental Disorder,Gastrointestinal Disease,Hepatic System Disease,Hereditary Disorder,Metabolic Disease,Organismal Injury and Abnormalities,Respiratory Disease	Alpha-1-antitrypsin deficiency	0.00822		RGS16	1
Embryonic Development,Organ Development	Patterning of retina	0.00822		SMAD7	1
Lipid Metabolism,Small Molecule Biochemistry	Scrambling of phospholipid	0.00822		PLSCR1	1
Cellular Growth and Proliferation,Organismal Development	Growth of Salmonella enterica	0.00822		USP18	1
Cell Death and Survival	Activation-induced cell death of lymphoma cell lines	0.00822		SATB1	1
Cellular Compromise,Hypersensitivity Response,Inflammatory Response	Degranulation of blood-derived mast cells	0.00822		IGHE	1
Cellular Movement	Migration of B cell lymphoma cells	0.00822		PARP9	1
Infectious Diseases	Replication of measles virus	0.00822		MX1	1
Cellular Compromise,Connective Tissue Development and Function,Skeletal and Muscular System Development and Function,Tissue Development	Calcification of osteoblasts	0.00822		EIF2AK2	1
Infectious Diseases	Replication of bovine rotavirus (UK strain)	0.00822		EIF2AK2	1
DNA Replication, Recombination, and Repair,Nucleic Acid Metabolism,Small Molecule Biochemistry	Hydrolysis of NAD+	0.00822		CD38	1
Nucleic Acid Metabolism,Small Molecule Biochemistry	Conversion of NAD+	0.00822		CD38	1
Amino Acid Metabolism,Drug Metabolism,Molecular Transport,Small Molecule Biochemistry,Vitamin and Mineral Metabolism	Accumulation of folic acid	0.00822		GGH	1
Antimicrobial Response	Inhibition of Picornaviridae	0.00822		MX1	1
Cell-To-Cell Signaling and Interaction,Cellular Function and Maintenance,Hematological System Development and Function,Inflammatory Response	Efferocytosis of neutrophils	0.00822		GPR18	1
Cell Morphology,Infectious Diseases,Organismal Development	Budding of Zaire ebolavirus	0.00822		ISG15	1
Gastrointestinal Disease,Inflammatory Disease,Inflammatory Response,Organismal Injury and Abnormalities	Inflammation of oral mucosa	0.00822		SMAD7	1
Cell-To-Cell Signaling and Interaction	Binding of Anaplasma phagocytophilum	0.00822		FUT4	1
Cancer,Gastrointestinal Disease,Inflammatory Disease,Organismal Injury and Abnormalities,Respiratory Disease	Chronic rhinosinusitis with nasal polyps	0.00822		IGHE	1
Cell Cycle	Arrest in G2/M phase of bone marrow cells	0.00822		GADD45B	1
Immunological Disease	Active systemic anaphylaxis	0.00822		IGHE	1
Hematological Disease	Bone marrow toxicity	0.00822		GGH	1
Skeletal and Muscular System Development and Function	Mineralization of tibia	0.00822		GADD45B	1
Small Molecule Biochemistry	Hydrolysis of phosphate	0.00822		RGS16	1
Cell Death and Survival	Apoptosis of lymphocytes	0.00827	-1.342	CD38,EIF2AK2,GADD45B,SATB1,SMAD7	5
Cancer,Hematological Disease,Immunological Disease,Organismal Injury and Abnormalities	Plasma cell dyscrasia	0.00841		CD38,EPSTI1,IFIT3,JCHAIN,SATB1,SMAD7	6
Cell-mediated Immune Response,Cellular Movement,Hematological System Development and Function,Immune Cell Trafficking	Cell movement of helper T lymphocytes	0.00868		FUT4,RGS16	2
Cell Death and Survival	Apoptosis of lung cell lines	0.00868		SMAD7,USP18	2
Cellular Function and Maintenance,Hematological System Development and Function	Function of Th2 cells	0.00868		GADD45B,RGS16	2
Humoral Immune Response,Protein Synthesis	Quantity of IgM	0.00877		GADD45B,IGHE,JCHAIN	3
Cancer,Organismal Injury and Abnormalities	Pelvic tumor	0.00927		ARHGEF6,CD2AP,DDX60,DTX3L,EIF2AK2,EPSTI1,FAM160A2,FUT4,GALNTL6,HERC6,IFI27,IFI44,IFI44L,IFIT1,IFIT3,IFITM1,ISG15,JCHAIN,KNL1,MX1,OAS2,OAS3,OASL,PTPRG,RGS1,RNF213,RUFY4,SAMD9L,SATB1,SH3RF3,SPATS2L,STAT2,UGGT2,USP18,WDR12,XAF1	36
Cell-To-Cell Signaling and Interaction,Cellular Function and Maintenance,Hematological System Development and Function,Inflammatory Response	Phagocytosis by macrophages	0.00941		CD38,GPR18,ISG15	3
Cellular Development,Cellular Growth and Proliferation	Cell proliferation of tumor cell lines	0.00958	0.032	ARHGEF6,CD160,CD38,FUT4,OAS3,PRDX2,PTPRG,RGS16,SAMD9L,SATB1,SMAD7,STAT2,USP18,WDR12	14
Protein Degradation,Protein Synthesis	Catabolism of protein	0.00958		DTX3L,EIF2AK2,KLKB1,RNF213,SAMD9L,SMAD7,USP18	7
Infectious Diseases	Infection of cells	0.0099	0.205	EIF2AK2,IFI35,IFITM1,MX1,PARP9,RSAD2,SPATS2L,STAT2	8
Cancer,Organismal Injury and Abnormalities	Breast or colorectal cancer	0.0103		AK8,ARHGEF6,CD2AP,CMPK2,DDX60,DTX3L,EIF2AK2,ENAM,EPSTI1,FAM160A2,GADD45B,GALNTL6,GBP4,GGH,IFI44L,IFIT1,IFITM1,JCHAIN,KLKB1,KNL1,LGALS3BP,OAS1,OAS2,PLSCR1,PRDX2,PTPRG,RGS1,RGS16,RNF213,RUFY4,SAMD9L,SATB1,SH3RF3,SMAD7,STAT2	35
Dermatological Diseases and Conditions,Immunological Disease,Inflammatory Disease,Inflammatory Response,Organismal Injury and Abnormalities	Contact dermatitis	0.0104		EIF2AK2,IGHE	2
Infectious Diseases	Release of virus	0.0108		ISG15,RSAD2	2
Immunological Disease,Organismal Injury and Abnormalities	Atrophy of thymus gland	0.0108		CD2AP,SMAD7	2
Cell-To-Cell Signaling and Interaction,Hematological System Development and Function,Immune Cell Trafficking,Inflammatory Response	Aggregation of leukocytes	0.0108		KLKB1,RGS16	2
Cell-mediated Immune Response,Cellular Function and Maintenance	Homeostasis of invariant natural killer T cells	0.0109		CD38	1
Cellular Development,Cellular Growth and Proliferation,Hematological System Development and Function	Arrest in growth of B cell hybridoma cells	0.0109		SMAD7	1
Cell Death and Survival,Cellular Compromise	Cytotoxicity of breast cancer cell lines	0.0109		SMAD7	1
Infectious Diseases	Replication of Influenza B virus	0.0109		EIF2AK2	1
Hematological Disease,Hereditary Disorder,Immunological Disease,Organismal Injury and Abnormalities	Immunodeficiency with hyper-IgM, type 1	0.0109		IGHE	1
Cell-To-Cell Signaling and Interaction,Cellular Function and Maintenance,Hematological System Development and Function,Inflammatory Response	Phagocytic capacity of peritoneal macrophages	0.0109		ISG15	1
Infectious Diseases	Infection of macrophage cancer cell lines	0.0109		EIF2AK2	1
Immunological Disease,Infectious Diseases,Inflammatory Disease,Inflammatory Response,Organismal Injury and Abnormalities,Respiratory Disease	Allergic bronchopulmonary aspergillosis	0.0109		IGHE	1
Cell Morphology,Cellular Assembly and Organization	Polarization of cytoskeleton	0.0109		CD2AP	1
Cell-To-Cell Signaling and Interaction,Hematological System Development and Function,Hematopoiesis,Humoral Immune Response,Immune Cell Trafficking	Adhesion of pro-B lymphocytes	0.0109		RGS1	1
Connective Tissue Disorders,Hematological Disease,Organismal Injury and Abnormalities	Schistocytosis	0.0109		PRDX2	1
Cellular Growth and Proliferation,Embryonic Development	Colony formation of embryonic stem cell lines	0.0109		PTPRG	1
Cellular Movement,Embryonic Development	Cell rolling of embryonic cell lines	0.0109		FUT4	1
Cellular Movement,Hair and Skin Development and Function	Cell rolling of epithelial cell lines	0.0109		FUT4	1
Cellular Development,Cellular Growth and Proliferation	Proliferation of acinar gland cells	0.0109		SMAD7	1
Cell Cycle	G0 phase of hematopoietic progenitor cells	0.0109		EIF2AK2	1
Inflammatory Disease,Respiratory Disease	Moderate asthma	0.0109		IGHE	1
Cellular Movement	Cell movement of melanoma cell lines	0.0111		LGALS3BP,MX1,PRDX2	3
Infectious Diseases	Production of HIV-1	0.0111		EIF2AK2,RSAD2	2
Inflammatory Response	Inflammatory response of cells	0.0111		IGHE,SMAD7	2
Cancer,Gastrointestinal Disease,Organismal Injury and Abnormalities	Digestive system cancer	0.0112		AK8,ARHGEF6,BCS1L,CD160,CD2AP,CD38,CMPK2,DDX60,DTX3L,EIF2AK2,ENAM,EPSTI1,FAM160A2,FUT4,GALNTL6,GBP4,GGH,GPR18,HERC6,IFI44L,IFIT1,IFIT3,IFITM1,ISG15,JCHAIN,KLKB1,LGALS3BP,MX1,OAS1,OAS2,OAS3,OASL,PHYH,PLSCR1,PTPRG,RGS1,RGS16,RNF213,RUFY4,SAMD9L,SARS2,SATB1,SH3RF3,SMAD7,SPATS2L,ST7,STAT2,UGGT2,WDR12,XAF1	50
Cell-To-Cell Signaling and Interaction,Hematological System Development and Function,Immune Cell Trafficking,Inflammatory Response	Activation of phagocytes	0.0112		IGHE,KLKB1,LGALS3BP,PLSCR1,USP18	5
Cell Death and Survival	Cell death of melanoma cell lines	0.0112	0.577	ARHGEF6,PLSCR1,STAT2,XAF1	4
Cellular Development,Connective Tissue Development and Function,Tissue Development	Differentiation of connective tissue cells	0.0113	0.156	CD38,EIF2AK2,ENAM,GADD45B,IFITM1,LGALS3BP,SMAD7	7
Hematological System Development and Function,Lymphoid Tissue Structure and Development,Tissue Morphology	Quantity of gamma-delta T lymphocytes	0.0115		FUT4,GPR18	2
Post-Translational Modification	Polyubiquitination of protein	0.0118		DTX3L,HERC6,RNF213	3
Cell Death and Survival	Apoptosis of fibrosarcoma cell lines	0.0119		EIF2AK2,STAT2	2
Cell Death and Survival	Cell viability	0.012	0.515	CD2AP,CD38,GADD45B,LGALS3BP,MX1,PLSCR1,PRDX2,PTPRG,RGS16,STAT2,USP18,XAF1	12
Cell-To-Cell Signaling and Interaction,Hematological System Development and Function,Immune Cell Trafficking	Adhesion of mononuclear leukocytes	0.012		FUT4,PRDX2,RGS1	3
Cellular Development,Cellular Growth and Proliferation,Hematological System Development and Function,Hematopoiesis,Tissue Development	Differentiation of hematopoietic progenitor cells	0.0122		EIF2AK2,HERC6,PLSCR1,SAMD9L,SATB1	5
Cell Death and Survival	Cell death of cervical cancer cell lines	0.0122	1.225	ARHGEF6,EIF2AK2,GADD45B,KNL1,PRDX2	5
Cancer,Organismal Injury and Abnormalities,Reproductive System Disease,Skeletal and Muscular Disorders	Uterine leiomyoma	0.0123		IFI44L,IFIT1,IFIT3,XAF1	4
Infectious Diseases	Infection of epithelial cell lines	0.0129	-1	EIF2AK2,IFITM1,PARP9,RSAD2	4
Cell Signaling,Vitamin and Mineral Metabolism	Signaling of Ca2+	0.013		CD38,IGHE	2
Cell-To-Cell Signaling and Interaction,Cellular Function and Maintenance,Inflammatory Response	Phagocytosis of bacteria	0.013		CD38,GPR18	2
Cellular Function and Maintenance	Function of phagocytes	0.0131		GADD45B,IGHE,RGS1,STAT2	4
Cancer,Organismal Injury and Abnormalities	Pelvic cancer	0.0131		ARHGEF6,CD2AP,DDX60,DTX3L,EIF2AK2,EPSTI1,FAM160A2,FUT4,GALNTL6,HERC6,IFI27,IFI44,IFI44L,IFIT3,IFITM1,ISG15,JCHAIN,KNL1,MX1,OAS2,OAS3,OASL,PTPRG,RGS1,RNF213,RUFY4,SAMD9L,SATB1,SH3RF3,SPATS2L,STAT2,UGGT2,USP18,WDR12,XAF1	35
Hematological System Development and Function,Immunological Disease,Lymphoid Tissue Structure and Development,Organ Morphology,Organismal Injury and Abnormalities,Tissue Morphology	Abnormal morphology of lymph node	0.0132		ARHGEF6,FUT4,SATB1	3
Cell Morphology	Polarity of podocytes	0.0137		CD2AP	1
Hematological System Development and Function,Lymphoid Tissue Structure and Development,Tissue Morphology	Quantity of dendritic epidermal gamma delta T cells	0.0137		FUT4	1
Cellular Development,Connective Tissue Development and Function,Digestive System Development and Function,Hepatic System Development and Function,Organismal Development,Tissue Development	Transdifferentiation of hepatic stellate cells	0.0137		SMAD7	1
Cellular Movement,Renal and Urological System Development and Function	Cell rolling of kidney cell lines	0.0137		FUT4	1
Molecular Transport,Protein Synthesis,Protein Trafficking	Localization of green fluorescent protein	0.0137		SATB1	1
Infectious Diseases	Replication of Marburg virus	0.0137		IFITM1	1
Cancer,Hematological Disease,Immunological Disease,Organismal Injury and Abnormalities,Tumor Morphology	Progressive relapsed multiple myeloma	0.0137		CD38	1
Infectious Diseases	Replication of Sindbis virus	0.0137		OAS3	1
DNA Replication, Recombination, and Repair,RNA Post-Transcriptional Modification	Annealing of RNA	0.0137		EIF2AK2	1
Infectious Diseases	Replication of SARS coronavirus	0.0137		IFITM1	1
Cancer,Organismal Injury and Abnormalities	Transformation of keratinocytes	0.0137		SMAD7	1
Behavior	Curl of body trunk	0.0137		PHYH	1
Infectious Diseases	Entrance of human herpesvirus 1	0.0137		EIF2AK2	1
Cellular Development,Cellular Growth and Proliferation,Embryonic Development,Hematological System Development and Function,Hematopoiesis,Lymphoid Tissue Structure and Development,Organ Development,Organismal Development,Tissue Development	Hematopoiesis of myeloid progenitor cells	0.0137		EIF2AK2	1
DNA Replication, Recombination, and Repair,Nucleic Acid Metabolism,Small Molecule Biochemistry	Hydrolysis of GDP	0.0137		RGS16	1
Cancer,Hematological Disease,Immunological Disease,Organismal Injury and Abnormalities	IgA-multiple myeloma	0.0137		CD38	1
Antimicrobial Response	Inhibition of Influenza virus	0.0137		MX1	1
Cell-mediated Immune Response,Cellular Function and Maintenance,Cellular Growth and Proliferation,Hematological System Development and Function	Cytostasis of T lymphocytes	0.0137		SMAD7	1
Organismal Injury and Abnormalities	Formation of cartilage nodule	0.0137		SMAD7	1
Cancer,Hematological Disease,Immunological Disease,Organismal Injury and Abnormalities,Tumor Morphology	Progressive refractory multiple myeloma	0.0137		CD38	1
Cancer,Hematological Disease,Immunological Disease,Organismal Injury and Abnormalities	IgG-multiple myeloma	0.0137		CD38	1
Post-Translational Modification	Ubiquitination of Histone h2a	0.0137		DTX3L	1
Cancer,Hematological Disease,Immunological Disease,Organismal Injury and Abnormalities	Light chain only multiple myeloma	0.0137		CD38	1
Connective Tissue Development and Function,Nervous System Development and Function,Skeletal and Muscular System Development and Function	Bone mineral density of lumbar vertebra	0.0137		CD38	1
Infectious Diseases	Replication of Myxoma virus	0.0137		EIF2AK2	1
Cellular Movement,Hematological System Development and Function,Immune Cell Trafficking	Cell movement of leukocytes	0.0138	-0.852	CD38,FUT4,GPR18,IGHE,RGS1,RGS16,SMAD7,STAT2	8
Cellular Function and Maintenance	Cellular homeostasis	0.0141	1.709	CD160,CD38,EIF2AK2,GADD45B,GPR18,IGHE,OAS1,PRDX2,RSAD2,SATB1,SMAD7,STAT2,USP18	13
Infectious Diseases,Organismal Injury and Abnormalities	Infection of embryonic cell lines	0.0143	-1	EIF2AK2,IFITM1,PARP9,RSAD2	4
Infectious Diseases	Infection of kidney cell lines	0.0145	-1.044	EIF2AK2,IFITM1,PARP9,RSAD2	4
Tissue Morphology	Quantity of cells	0.0151	0.99	ARHGEF6,CD38,EIF2AK2,FUT4,GADD45B,GPR18,IGHE,ISG15,JCHAIN,PHYH,PLSCR1,PRDX2,RGS1,SATB1	14
Cellular Development	Differentiation of leukemia cell lines	0.0152		CD38,PLSCR1,SMAD7	3
Cancer,Hematological Disease,Immunological Disease,Organismal Injury and Abnormalities	B-cell neoplasm	0.0155		CD160,CD38,ENAM,EPSTI1,FUT4,IFIT3,JCHAIN,RNF213,SARS2,SATB1,SMAD7	11
Inflammatory Response	Antibody response	0.0159		ARHGEF6,CD38,JCHAIN	3
Cellular Movement	Invasion of squamous cell carcinoma cell lines	0.0159		IFITM1,SMAD7	2
Hematological System Development and Function,Humoral Immune Response,Lymphoid Tissue Structure and Development,Tissue Morphology	Quantity of plasma cells	0.0159		JCHAIN,RGS1	2
Embryonic Development,Hematological System Development and Function,Lymphoid Tissue Structure and Development,Organ Development,Organismal Development,Tissue Development	Formation of lymphoid organ	0.0162		PRDX2,RGS1,SAMD9L,SATB1	4
Cellular Movement	Invasion of keratinocyte cancer cell lines	0.0164		SMAD7	1
Post-Translational Modification	Association of protein	0.0164		CD38	1
Cell-mediated Immune Response,Cell-To-Cell Signaling and Interaction,Cellular Movement,Hematological System Development and Function,Immune Cell Trafficking	Adhesion of Th1 cells	0.0164		FUT4	1
Infectious Diseases	Release of Influenza A virus	0.0164		RSAD2	1
Small Molecule Biochemistry	Formation of nitrite	0.0164		EIF2AK2	1
Infectious Diseases	Replication of Vaccinia virus WR	0.0164		ISG15	1
Dermatological Diseases and Conditions,Hereditary Disorder,Immunological Disease,Organismal Injury and Abnormalities	Hereditary angioedema	0.0164		KLKB1	1
Cell Death and Survival	Apoptosis of basophils	0.0164		IGHE	1
Hematological Disease	Echinocytosis	0.0164		PRDX2	1
Infectious Diseases	Infection of fibrosarcoma cell lines	0.0164		STAT2	1
Cardiovascular System Development and Function,Cell-To-Cell Signaling and Interaction,Cellular Movement	Recruitment of endothelial progenitor cells	0.0164		KLKB1	1
Infectious Diseases	Replication of virus chimera	0.0164		EIF2AK2	1
Cancer,Hematological Disease,Immunological Disease,Organismal Injury and Abnormalities	Refractory relapsed multiple myeloma	0.0164		CD38	1
Cell Death and Survival,Cellular Development,Hair and Skin Development and Function	Lifespan of keratinocytes	0.0164		SMAD7	1
Cell Death and Survival	Apoptosis of B cell hybridoma cells	0.0164		SMAD7	1
Gene Expression,RNA Post-Transcriptional Modification	Binding of dsRNA	0.0164		EIF2AK2	1
Cellular Development,Connective Tissue Development and Function,Tissue Development	Differentiation of ameloblasts	0.0164		ENAM	1
Cell-To-Cell Signaling and Interaction,Hematological System Development and Function,Immune Cell Trafficking,Inflammatory Response	Activation of leukocytes	0.0165	-0.271	CD38,IGHE,KLKB1,LGALS3BP,PLSCR1,SATB1,USP18	7
Cell Death and Survival	Initiation of apoptosis	0.0177		CD38,IFI27	2
Cancer,Organismal Injury and Abnormalities	Frequency of tumor	0.0181		AK8,ARHGEF6,CD2AP,CD38,DDX60,DTX3L,EIF2AK2,FAM160A2,FUT4,GADD45B,GALNTL6,GBP4,IFI44,IFI44L,IFIT3,IFITM1,JCHAIN,KLKB1,KNL1,LGALS3BP,MX1,OAS1,OAS2,OAS3,OASL,PLSCR1,PRDX2,PTPRG,RGS1,RGS16,RNF213,RUFY4,SAMD9L,SH3RF3,SMAD7,SPATS2L,STAT2,UGGT2,USP18	39
Cell Death and Survival	Cell viability of melanoma cell lines	0.0181		LGALS3BP,PRDX2	2
Cellular Growth and Proliferation	Colony formation of cells	0.0183	-0.626	EIF2AK2,GADD45B,PLSCR1,PTPRG,SATB1,SMAD7	6
Cell-To-Cell Signaling and Interaction,Hematological System Development and Function,Hypersensitivity Response,Immune Cell Trafficking,Inflammatory Response	Activation of mast cells	0.0186		IGHE,PLSCR1	2
Hematological System Development and Function,Lymphoid Tissue Structure and Development,Tissue Morphology	Quantity of T lymphocytes	0.0188	1.765	ARHGEF6,CD38,FUT4,GADD45B,GPR18,SATB1	6
Cellular Assembly and Organization	Formation of rosettes	0.0191		IGHE	1
Cell Death and Survival	Necroptosis of neutrophils	0.0191		FUT4	1
Cell-To-Cell Signaling and Interaction,Hematological System Development and Function,Immune Cell Trafficking	Aggregation of B-lymphocyte derived cell lines	0.0191		CD38	1
Cardiovascular Disease,Organismal Injury and Abnormalities	Early-onset premature coronary artery disease	0.0191		RGS1	1
Infectious Diseases	Replication of Zaire ebolavirus	0.0191		IFITM1	1
Organismal Injury and Abnormalities,Renal and Urological Disease	Progressive renal fibrosis	0.0191		SMAD7	1
Drug Metabolism,Lipid Metabolism,Molecular Transport,Small Molecule Biochemistry	Concentration of epoprostenol	0.0191		KLKB1	1
Cell-mediated Immune Response,Cellular Movement,Hematological System Development and Function,Immune Cell Trafficking	Cell rolling of Th1 cells	0.0191		FUT4	1
Immunological Disease,Organismal Injury and Abnormalities	Abnormality of thymus gland	0.0193		CD2AP,SATB1,SMAD7	3
Cancer,Organismal Injury and Abnormalities	Incidence of tumor	0.0196		AK8,ARHGEF6,CD2AP,CD38,DDX60,DTX3L,EIF2AK2,FAM160A2,FUT4,GADD45B,GALNTL6,GBP4,IFI44,IFI44L,IFIT3,IFITM1,JCHAIN,KLKB1,KNL1,LGALS3BP,MX1,OAS1,OAS2,OAS3,OASL,PLSCR1,PRDX2,PTPRG,RGS1,RGS16,RNF213,RUFY4,SAMD9L,SH3RF3,SMAD7,SPATS2L,STAT2,UGGT2,USP18	39
Cellular Movement,Hematological System Development and Function,Immune Cell Trafficking	Cellular infiltration by leukocytes	0.0196	-1	CD38,FUT4,GPR18,IGHE,SMAD7	5
Endocrine System Disorders,Gastrointestinal Disease,Metabolic Disease,Organismal Injury and Abnormalities,Renal and Urological Disease	Diabetic nephropathy	0.0203		IFIT1,OAS1,PLSCR1	3
Cellular Movement	Migration of cells	0.0205	0.466	ARHGEF6,CD38,EIF2AK2,FUT4,GPR18,IFITM1,IGHE,JCHAIN,LGALS3BP,PARP9,PRDX2,RGS1,RGS16,SMAD7,STAT2	15
Cell Death and Survival	Apoptosis of leukocyte cell lines	0.0208		EIF2AK2,GADD45B,SMAD7	3
Cardiovascular Disease,Hereditary Disorder,Organismal Injury and Abnormalities	Familial vascular disease	0.0211		ISG15,SARS2,SMAD7	3
Carbohydrate Metabolism,Lipid Metabolism,Molecular Transport,Small Molecule Biochemistry	Translocation of phosphatidylserine	0.0218		PLSCR1	1
Infectious Diseases	Replication of Human cytomegalovirus	0.0218		RSAD2	1
Organismal Injury and Abnormalities	Premalignant lesion	0.0218		SMAD7	1
Energy Production,Lipid Metabolism,Small Molecule Biochemistry	Alpha-oxidation of fatty acid	0.0218		PHYH	1
Hematological System Development and Function,Hypersensitivity Response,Immune Cell Trafficking,Inflammatory Response,Tissue Development	Accumulation of Th2 cells	0.0218		RGS16	1
Infectious Diseases	Viremia	0.0218		OASL	1
Cell-To-Cell Signaling and Interaction,Inflammatory Response	Cytotoxic reaction of leukocyte cell lines	0.0218		CD38	1
Cell-mediated Immune Response,Cellular Function and Maintenance,Hematological System Development and Function	Homeostasis of TREG cells	0.0218		CD38	1
Dermatological Diseases and Conditions,Inflammatory Disease,Inflammatory Response,Organismal Injury and Abnormalities	Dermatitis	0.022		EIF2AK2,IFI27,IGHE,MX1,SMAD7	5
Cellular Movement,Hematological System Development and Function	Cell movement of hematopoietic progenitor cells	0.0224		CD38,RGS1	2
Cancer,Organismal Injury and Abnormalities,Reproductive System Disease	Prostate cancer	0.0225		CD2AP,DDX60,DTX3L,EPSTI1,FAM160A2,FUT4,GALNTL6,HERC6,IFI44,IFI44L,ISG15,JCHAIN,KNL1,MX1,OAS2,RGS1,RNF213,RUFY4,SATB1,SH3RF3,WDR12,XAF1	22
Cell Death and Survival	Apoptosis of cervical cancer cell lines	0.0229		ARHGEF6,EIF2AK2,GADD45B,KNL1	4
Cell-To-Cell Signaling and Interaction,Hematological System Development and Function	Interaction of lymphocytes	0.0229		FUT4,RGS1,RGS16	3
Infectious Diseases	Parasitic Infection	0.0229		EIF2AK2,JCHAIN,RGS16	3
Cellular Development,Cellular Growth and Proliferation	Cell proliferation of lymphoma cell lines	0.0235		ARHGEF6,SMAD7,STAT2	3
Inflammatory Response	Immune response of cells	0.0237	0.447	CD38,EIF2AK2,GPR18,IGHE,ISG15,SMAD7	6
Humoral Immune Response,Protein Synthesis	Quantity of IgA	0.0239		IGHE,JCHAIN	2
Cellular Development,Cellular Growth and Proliferation,Reproductive System Development and Function	Proliferation of gonadal cell lines	0.0239		EIF2AK2,PLSCR1	2
Cell-mediated Immune Response,Cellular Movement,Hematological System Development and Function,Immune Cell Trafficking	Migration of Th2 cells	0.0245		RGS16	1
Hematological Disease,Metabolic Disease,Nutritional Disease	Hemosiderosis	0.0245		PRDX2	1
Infectious Diseases	Infection of vascular endothelial cells	0.0245		IFITM1	1
Carbohydrate Metabolism,Lipid Metabolism,Small Molecule Biochemistry	Synthesis of phosphatidylserine	0.0245		PLSCR1	1
Infectious Diseases	Replication of respiratory syncytial virus	0.0245		OASL	1
Cell Signaling,Vitamin and Mineral Metabolism	Presence of Ca2+	0.0245		CD38	1
Infectious Diseases	Replication of Dengue virus 2	0.0245		OASL	1
Cell-mediated Immune Response,Cell-To-Cell Signaling and Interaction,Hematological System Development and Function,Inflammatory Response	Cytotoxic reaction of natural killer cells	0.0245		CD38	1
Gastrointestinal Disease,Inflammatory Disease,Inflammatory Response,Organismal Injury and Abnormalities	Stomatitis	0.0245		SMAD7	1
Cell Morphology	Contractility of fibroblasts	0.0245		SMAD7	1
Cancer,Gastrointestinal Disease,Organismal Injury and Abnormalities	Susceptibility to colorectal cancer	0.0245		SMAD7	1
Cellular Development,Connective Tissue Development and Function,Tissue Development	Differentiation of fibrocytes	0.0245		LGALS3BP	1
Dermatological Diseases and Conditions,Immunological Disease,Organismal Injury and Abnormalities	Chronic idiopathic urticaria	0.0245		IGHE	1
Cell Morphology,Cellular Assembly and Organization	Enlargement of early endosomes	0.0245		CD2AP	1
Cellular Assembly and Organization	Induction of actin stress fibers	0.0245		SMAD7	1
Cancer,Organismal Injury and Abnormalities	Development of malignant tumor	0.0245		AK8,ARHGEF6,CD2AP,CD38,DDX60,DTX3L,EIF2AK2,FAM160A2,FUT4,GADD45B,GALNTL6,GBP4,IFI44,IFI44L,IFIT3,IFITM1,KLKB1,KNL1,LGALS3BP,MX1,OAS1,OAS2,OAS3,OASL,PLSCR1,PRDX2,PTPRG,RGS1,RGS16,RNF213,RUFY4,SAMD9L,SH3RF3,SMAD7,SPATS2L,STAT2,UGGT2,USP18	38
Cancer,Hematological Disease,Immunological Disease,Organismal Injury and Abnormalities	Mature B-cell neoplasm	0.0248		CD160,CD38,ENAM,EPSTI1,FUT4,IFIT3,JCHAIN,SARS2,SATB1,SMAD7	10
Cell Death and Survival	Apoptosis of myeloid cells	0.0249		EIF2AK2,IGHE,ISG15	3
Infectious Diseases	Infection by RNA virus	0.0249	0	CD38,EIF2AK2,IFI35,ISG15,PARP9,RSAD2,SPATS2L,STAT2	8
Cell Death and Survival,Renal and Urological System Development and Function	Cell viability of kidney cell lines	0.0249		PRDX2,STAT2	2
Cancer,Organismal Injury and Abnormalities	Tumorigenesis of epithelial neoplasm	0.0251		AK8,ARHGEF6,CD2AP,CD38,DDX60,DTX3L,EIF2AK2,FAM160A2,FUT4,GADD45B,GALNTL6,GBP4,IFI44,IFI44L,IFIT3,IFITM1,JCHAIN,KLKB1,KNL1,MX1,OAS1,OAS2,OAS3,OASL,PLSCR1,PRDX2,PTPRG,RGS1,RGS16,RNF213,RUFY4,SAMD9L,SH3RF3,SMAD7,SPATS2L,STAT2,UGGT2,USP18	38
Cell Death and Survival	Apoptosis of phagocytes	0.0254		EIF2AK2,IGHE,ISG15	3
Cancer,Dermatological Diseases and Conditions,Hematological Disease,Immunological Disease,Organismal Injury and Abnormalities	Sézary syndrome	0.0255		RGS16,SATB1	2
Connective Tissue Disorders,Inflammatory Disease,Organismal Injury and Abnormalities,Skeletal and Muscular Disorders	Rheumatic Disease	0.0258		GADD45B,IFIT1,ISG15,MX1,OAS1,OASL,PRDX2,RGS1,SAMD9L,SPATS2L	10
Cellular Movement	Invasion of melanoma cell lines	0.026		MX1,SMAD7	2
Cancer,Organismal Injury and Abnormalities	Genitourinary adenocarcinoma	0.0261		ARHGEF6,CD2AP,DDX60,DTX3L,EIF2AK2,EPSTI1,GALNTL6,HERC6,IFI44,IFI44L,IFIT3,ISG15,KNL1,MX1,OAS2,OAS3,PLSCR1,PRDX2,PTPRG,RGS1,RNF213,RUFY4,SAMD9L,SATB1,SH3RF3,SMAD7,SPATS2L,STAT2,UGGT2,USP18,WDR12	31
Cell Death and Survival	Cell death of T lymphocytes	0.0266	-1	CD38,GADD45B,SATB1,SMAD7	4
Cellular Function and Maintenance	Endocytosis by eukaryotic cells	0.0268	1.96	CD38,GPR18,ISG15,PLSCR1	4
Cell Signaling,Post-Translational Modification	Activation of MAP kinase	0.0271		IGHE,PRDX2	2
Cellular Assembly and Organization	Binding of ribosome	0.0271		EIF2AK2	1
Free Radical Scavenging	Removal of superoxide	0.0271		PRDX2	1
Cancer,Cellular Development,Cellular Growth and Proliferation,Hematological Disease,Organismal Injury and Abnormalities,Tumor Morphology	Proliferation of chronic lymphocytic leukemia cells	0.0271		CD160	1
Free Radical Scavenging,Small Molecule Biochemistry	Reduction of hydrogen peroxide	0.0271		PRDX2	1
Small Molecule Biochemistry	Catabolism of heme	0.0271		PRDX2	1
Cellular Movement,Hematological System Development and Function,Immune Cell Trafficking,Inflammatory Response	Cell rolling of bone marrow-derived neutrophils	0.0271		FUT4	1
Digestive System Development and Function,Endocrine System Disorders,Gastrointestinal Disease,Organ Morphology,Organismal Development,Organismal Injury and Abnormalities	Abnormal morphology of disorganized islets of Langerhans	0.0271		CD38	1
Cellular Development,Cellular Growth and Proliferation,Hematological System Development and Function,Hematopoiesis,Lymphoid Tissue Structure and Development,Tissue Development	Generation of bone marrow-derived dendritic cells	0.0271		USP18	1
Cell Death and Survival,Renal and Urological System Development and Function	Survival of podocytes	0.0271		CD2AP	1
Cell Death and Survival	Activation-induced cell death	0.0276		GADD45B,SATB1	2
Organismal Injury and Abnormalities	Nodule	0.0281		PRDX2,SMAD7	2
Cell-To-Cell Signaling and Interaction,Hematological System Development and Function,Immune Cell Trafficking,Inflammatory Response	Activation of neutrophils	0.0281		KLKB1,LGALS3BP	2
Organ Development,Renal and Urological System Development and Function	Function of kidney	0.0287		CD2AP,SMAD7	2
Cancer,Organismal Injury and Abnormalities	Genitourinary carcinoma	0.0292		ARHGEF6,CD2AP,DDX60,DTX3L,EIF2AK2,EPSTI1,GALNTL6,HERC6,IFI44,IFI44L,IFIT3,IFITM1,ISG15,KNL1,MX1,OAS2,OAS3,OASL,PLSCR1,PRDX2,PTPRG,RGS1,RNF213,RUFY4,SAMD9L,SATB1,SH3RF3,SMAD7,SPATS2L,STAT2,UGGT2,USP18,WDR12	33
Cellular Function and Maintenance,Inflammatory Response	Phagocytosis	0.0293	1.702	CD38,EIF2AK2,GPR18,ISG15	4
Cellular Movement	Cellular infiltration by myeloid cells	0.0296		FUT4,GPR18,IGHE,SMAD7	4
Cell-To-Cell Signaling and Interaction	Aggregation of cells	0.0298	-0.837	CD38,KLKB1,PRDX2,RGS16	4
Cellular Growth and Proliferation,Hematological System Development and Function,Hematopoiesis	Colony formation of hematopoietic progenitor cells	0.0298		EIF2AK2,PLSCR1	2
Connective Tissue Development and Function,Embryonic Development,Organ Development,Organismal Development,Skeletal and Muscular System Development and Function,Tissue Development	Growth of tibia	0.0298		GADD45B	1
Cell-To-Cell Signaling and Interaction,Cellular Function and Maintenance,Embryonic Development,Inflammatory Response	Phagocytosis of embryonic cell lines	0.0298		ISG15	1
Cancer,Hematological Disease,Immunological Disease,Organismal Injury and Abnormalities	Gray zone lymphoma	0.0298		FUT4	1
Lipid Metabolism,Molecular Transport,Small Molecule Biochemistry	Release of prostaglandin D2	0.0298		IGHE	1
Cell-To-Cell Signaling and Interaction,Hematological System Development and Function,Immune Cell Trafficking,Inflammatory Response	Aggregation of neutrophils	0.0298		KLKB1	1
Cellular Assembly and Organization	Transport of sorting endosomes	0.0298		FAM160A2	1
Connective Tissue Development and Function,Skeletal and Muscular System Development and Function	Bone mineral density of tibia	0.0298		CD38	1
Cellular Development	Differentiation of multinucleated cells	0.0298		USP18	1
Cell-To-Cell Signaling and Interaction	Activation of lymphoma cell lines	0.0298		EIF2AK2	1
Cancer,Gastrointestinal Disease,Inflammatory Disease,Inflammatory Response,Organismal Injury and Abnormalities	Ulcerative colitis associated colon cancer	0.0298		SMAD7	1
Hematological System Development and Function,Immune Cell Trafficking,Inflammatory Response,Tissue Development	Accumulation of Th17 cells	0.0298		RGS16	1
Neurological Disease,Organismal Injury and Abnormalities	Epileptic seizure	0.0311		GADD45B,RGS1,RGS16	3
Cell-mediated Immune Response,Cellular Development,Cellular Function and Maintenance,Cellular Growth and Proliferation,Embryonic Development,Hematological System Development and Function,Hematopoiesis,Lymphoid Tissue Structure and Development,Organ Development,Organismal Development,Tissue Development	Differentiation of helper T lymphocytes	0.0315		GADD45B,RSAD2,USP18	3
Connective Tissue Disorders,Hematological Disease,Organismal Injury and Abnormalities	Spherocytosis	0.0325		PRDX2	1
Hematological Disease,Immunological Disease,Organismal Injury and Abnormalities	Granulocytosis	0.0325		PLSCR1	1
Cell-To-Cell Signaling and Interaction,Hematological System Development and Function,Immune Cell Trafficking,Inflammatory Response	Activation of effector lymphocytes	0.0325		IGHE	1
Cellular Assembly and Organization,Digestive System Development and Function,Embryonic Development,Gastrointestinal Disease,Hepatic System Development and Function,Hepatic System Disease,Organ Development,Organismal Development,Organismal Injury and Abnormalities,Tissue Development	Fibrogenesis of liver	0.0325		CD38	1
Cell Death and Survival	Apoptosis of hematopoietic progenitor cells	0.0334		EIF2AK2,GADD45B,SATB1	3
Cell Signaling,Molecular Transport,Small Molecule Biochemistry,Vitamin and Mineral Metabolism	Release of Ca2+	0.0334		CD38,RGS1,RGS16	3
Cancer,Dermatological Diseases and Conditions,Organismal Injury and Abnormalities	Cutaneous melanoma	0.034		AK8,CD2AP,CD38,CMPK2,DDX60,DTX3L,ENAM,FAM160A2,GALNTL6,GBP4,GPR18,HERC6,IFI44L,KLKB1,MX1,OAS1,OAS2,OAS3,OASL,PARP9,PHYH,PTPRG,RGS1,RNF213,RSAD2,RUFY4,SAMD9L,SATB1,SH3RF3,SMAD7,STAT2,WDR12	32
Cell Death and Survival	Cell death of granulocytes	0.0344		FUT4,IGHE	2
Cancer,Hematological Disease,Immunological Disease,Organismal Injury and Abnormalities	First relapsed multiple myeloma	0.0351		CD38	1
Cellular Assembly and Organization,Cellular Function and Maintenance	Fluidity of cellular membrane	0.0351		RSAD2	1
Infectious Diseases	Infection by Salmonella enterica subsp. enterica serovar Typhimurium	0.0351		USP18	1
Cell-mediated Immune Response,Cellular Movement,Hematological System Development and Function,Immune Cell Trafficking	Migration of peripheral T lymphocyte	0.0351		RGS1	1
Gene Expression	Replication of RNA	0.0351		USP18	1
Cellular Assembly and Organization	Attachment of spindle fibers	0.0351		KNL1	1
Protein Synthesis	Metabolism of protein	0.0353	-1.175	DTX3L,EIF2AK2,ENAM,IFIT1,KLKB1,RNF213,SAMD9L,SMAD7,USP18	9
Cancer,Organismal Injury and Abnormalities	Development of carcinoma	0.0355		AK8,ARHGEF6,CD2AP,CD38,DDX60,DTX3L,EIF2AK2,FAM160A2,FUT4,GADD45B,GALNTL6,GBP4,IFI44,IFI44L,IFIT3,IFITM1,KLKB1,KNL1,MX1,OAS1,OAS2,OAS3,OASL,PLSCR1,PRDX2,PTPRG,RGS1,RGS16,RNF213,RUFY4,SAMD9L,SH3RF3,SMAD7,SPATS2L,STAT2,UGGT2,USP18	37
Cancer,Organismal Injury and Abnormalities	Connective or soft tissue tumor	0.0358		CD160,CD2AP,CD38,DTX3L,IFI35,IFI44L,IFIT1,IFIT3,LGALS3BP,OASL,XAF1	11
Cancer,Hematological Disease,Organismal Injury and Abnormalities	Malignant myeloid neoplasm	0.0363		CD38,DDX60,EIF2AK2,FAM160A2,FUT4,GBP4,IFI44L,KLKB1,SMAD7,ST7	10
Cell Signaling,Post-Translational Modification,Protein Synthesis	Assembly of protein-protein complex	0.0368		BCS1L,CD2AP,XAF1	3
Cancer,Hematological Disease,Immunological Disease,Organismal Injury and Abnormalities	Plasma cell neoplasm	0.0368		JCHAIN,SMAD7	2
Cancer,Organismal Injury and Abnormalities,Respiratory Disease	Lung cancer	0.0376		AK8,ARHGEF6,EPSTI1,FUT4,GADD45B,GBP4,IFI44L,KNL1,PHYH,PRDX2,RNF213,USP18,WDR12	13
Infectious Diseases	Infection of tumor cell lines	0.0377	0.762	EIF2AK2,IFI35,IFITM1,SPATS2L,STAT2	5
Cellular Assembly and Organization	Organization of vesicles	0.0378		CD2AP	1
Hematological System Development and Function,Immune Cell Trafficking,Inflammatory Response,Tissue Development	Accumulation of CD8+ T lymphocyte	0.0378		SMAD7	1
Cellular Movement	Invasion of skin cancer cell lines	0.0378		SMAD7	1
Cell Morphology,Organ Morphology,Organismal Injury and Abnormalities,Renal and Urological Disease,Renal and Urological System Development and Function	Hypertrophy of mesangial cells	0.0378		SMAD7	1
Cellular Development,Cellular Growth and Proliferation	Formation of syncytia	0.0378		IFITM1	1
Infectious Diseases	Replication of Sendai virus	0.0378		OASL	1
Nucleic Acid Metabolism	Metabolism of nucleic acid component or derivative	0.0379		AK8,CMPK2,OAS1,OAS2,OAS3	5
Cardiovascular Disease,Hematological Disease,Organismal Injury and Abnormalities	Thrombus	0.0385		KLKB1,LGALS3BP,PRDX2	3
Humoral Immune Response,Protein Synthesis	Quantity of IgG	0.0392		GADD45B,JCHAIN,RSAD2	3
Cell Death and Survival	Apoptosis of macrophages	0.0393		EIF2AK2,ISG15	2
Endocrine System Disorders,Gastrointestinal Disease,Metabolic Disease,Organismal Injury and Abnormalities	Experimentally-induced diabetes	0.0393		RGS1,RSAD2	2
Humoral Immune Response,Inflammatory Response	Complement activation	0.0399		JCHAIN,KLKB1	2
Cell Death and Survival	Activation-induced cell death of leukocyte cell lines	0.0404		GADD45B	1
